# Supplementary material for: 2-(4-Chloro­phen­yl)-5-{3,4-dibut­oxy-5-[5-(4-chloro­phen­yl)-1,3,4-oxadiazol-2-yl]thio­phen-2-yl}-1,3,4-oxadiazole
Source: Acta Crystallogr Sect E Struct Rep Online. 2008 Nov 8;64(Pt 12):o2298. doi: 10.1107/S1600536808035848 (PMC2959962; doi:10.1107/S1600536808035848)
Supplement: Supplementary file 2 [file e-64-o2298-Isup2.hkl]

# 
# h,k,l, Fc-squared, Fo-squared, sigma(Fo-squared) and status flag 
# 
data_I
_shelx_title ' W in C2/c' 
_shelx_refln_list_code          4 
_shelx_F_calc_maximum     1252.59 
_exptl_crystal_F_000      2432.00 
_reflns_d_resolution_high  0.8349 
 
loop_ 
 _symmetry_equiv_pos_as_xyz 
 'x, y, z' 
 '-x, y, -z+1/2' 
 'x+1/2, y+1/2, z' 
 '-x+1/2, y+1/2, -z+1/2' 
 '-x, -y, -z' 
 'x, -y, z-1/2' 
 '-x+1/2, -y+1/2, -z' 
 'x+1/2, -y+1/2, z-1/2' 
 
_cell_length_a    19.2151 
_cell_length_b    22.8469 
_cell_length_c    14.9330 
_cell_angle_alpha  90.000 
_cell_angle_beta  121.248 
_cell_angle_gamma  90.000 
 
_shelx_F_squared_multiplier     1.000 
 
loop_ 
 _refln_index_h 
 _refln_index_k 
 _refln_index_l 
 _refln_F_squared_calc 
 _refln_F_squared_meas 
 _refln_F_squared_sigma 
 _refln_observed_status 
   2   0   0   200637.11   202478.84   1174.24 o 
   4   0   0    11950.81    12996.01    130.29 o 
   6   0   0     4744.96     5452.17     95.33 o 
   8   0   0    20288.26    21276.24    147.46 o 
  10   0   0     6109.57     6527.48    104.70 o 
  12   0   0        0.49        3.69     29.58 o 
  14   0   0     4349.92     4627.35     41.73 o 
  16   0   0     1818.70     2028.09     90.36 o 
  18   0   0       15.38       62.17     62.17 o 
   1   1   0     1650.65     1322.34     75.83 o 
   3   1   0    24555.33     7213.75   9646.89 o 
   5   1   0    10728.92    12306.71     81.78 o 
   7   1   0        9.14        5.04     21.70 o 
   9   1   0     4849.63     4423.25     62.92 o 
  11   1   0       77.12        9.33     23.77 o 
  13   1   0      207.09      126.26     28.62 o 
  15   1   0        2.47       27.29     34.29 o 
  17   1   0       32.08      117.69     35.66 o 
  19   1   0        0.85       38.99     84.46 o 
   0   2   0     3867.99     4468.80     36.58 o 
   2   2   0       66.38       42.75      7.96 o 
   4   2   0    10758.36    12416.81     96.83 o 
   6   2   0       51.83       74.08     97.81 o 
   8   2   0    12125.54     8262.81   4664.61 o 
  10   2   0     1253.74      719.64    462.71 o 
  12   2   0     1293.67     1251.03    729.88 o 
  14   2   0     1629.64     1531.67     75.21 o 
  16   2   0       70.48       27.80    100.80 o 
  18   2   0       18.99       78.03     38.56 o 
   1   3   0     4666.67     5457.18    104.90 o 
   3   3   0    23073.58    25751.95    675.14 o 
   5   3   0    14291.81    16137.84    155.22 o 
   7   3   0     1561.05      786.10    514.53 o 
   9   3   0       14.83       11.85     26.81 o 
  11   3   0      685.17      234.79    170.31 o 
  13   3   0       48.91       27.80    124.79 o 
  15   3   0       10.60       42.35     65.32 o 
  17   3   0       42.80      100.83     84.97 o 
  19   3   0       21.74       55.36     38.89 o 
   0   4   0      715.23      563.18     11.45 o 
   2   4   0     1235.19     1407.25     56.93 o 
   4   4   0      342.08      269.47     36.72 o 
   6   4   0     2712.01     3050.41     40.70 o 
   8   4   0     2062.84     2344.65     64.58 o 
  10   4   0     1848.85     1956.77   1160.67 o 
  12   4   0     1480.30     1579.63    920.45 o 
  14   4   0      271.66      266.22    195.50 o 
  16   4   0        0.93       33.34     52.96 o 
  18   4   0       46.51       20.72     36.20 o 
   1   5   0      951.91      803.36    436.57 o 
   3   5   0    56221.05    52355.29    897.62 o 
   5   5   0     9545.54     9598.80    328.25 o 
   7   5   0    12065.67    10679.18    174.80 o 
   9   5   0     7192.29     7882.88    325.12 o 
  11   5   0      116.96       24.63     55.99 o 
  13   5   0       31.69      109.16     61.17 o 
  15   5   0       74.14      127.54     40.84 o 
  17   5   0        0.77       14.46     35.17 o 
  19   5   0        4.38       28.19     33.39 o 
   0   6   0     1040.41      927.32     43.03 o 
   2   6   0    40981.09    44314.25    804.40 o 
   4   6   0     1226.50     1372.17     99.95 o 
   6   6   0    19050.39    17462.88    138.53 o 
   8   6   0     2004.86     2502.83    171.08 o 
  10   6   0     1159.63     1649.24   1022.63 o 
  12   6   0     2199.84     2021.94   1267.27 o 
  14   6   0      482.70      657.80     48.55 o 
  16   6   0       69.49       55.29     42.07 o 
  18   6   0        0.10        6.96     33.88 o 
   1   7   0     6400.35     5673.02   3383.20 o 
   3   7   0      329.11      291.02    174.04 o 
   5   7   0      817.75      947.96     23.43 o 
   7   7   0    13469.88    15258.51    175.09 o 
   9   7   0       18.39       41.59     28.37 o 
  11   7   0      222.93      292.91     34.85 o 
  13   7   0     1975.76     1627.17    965.91 o 
  15   7   0      324.81      400.53     44.57 o 
  17   7   0      225.79       59.16     69.89 o 
  19   7   0       26.83       83.52     45.56 o 
   0   8   0       20.61       20.20     20.20 o 
   2   8   0     1749.41     2026.36     80.04 o 
   4   8   0     7059.33     7310.87     71.77 o 
   6   8   0    19232.41    20009.52    127.44 o 
   8   8   0     6275.52     5651.73     95.95 o 
  10   8   0     1764.45     1570.90     57.57 o 
  12   8   0        6.47       37.89     39.01 o 
  14   8   0       74.87      130.89     38.68 o 
  16   8   0       65.73      116.45     36.96 o 
  18   8   0        5.00       66.14     31.39 o 
   1   9   0       22.33       24.17     13.67 o 
   3   9   0      961.68     1076.75     40.61 o 
   5   9   0       20.15       34.61     24.64 o 
   7   9   0     4094.37     4795.91     79.89 o 
   9   9   0     1904.99     1967.53     50.45 o 
  11   9   0      187.57      236.11     54.29 o 
  13   9   0      192.76      172.39     43.09 o 
  15   9   0       21.41       45.97     36.68 o 
  17   9   0        0.06        8.69     46.36 o 
   0  10   0     7058.77     6260.79     23.85 o 
   2  10   0      900.42      428.63    332.08 o 
   4  10   0     2567.55     2948.95    105.02 o 
   6  10   0     2718.74     2435.58    181.35 o 
   8  10   0      415.54      361.60     50.76 o 
  10  10   0     1207.03     1521.56     45.01 o 
  12  10   0      159.21      127.00     60.37 o 
  14  10   0       65.51       38.60     38.60 o 
  16  10   0        0.68       34.32     68.64 o 
  18  10   0        7.20       40.65     47.42 o 
   1  11   0     4198.41     3267.55   1897.37 o 
   3  11   0      322.58      252.18     23.61 o 
   5  11   0     5722.54     5953.68    136.81 o 
   7  11   0     1926.58     2166.63   1327.07 o 
   9  11   0     1537.08     1253.66     45.92 o 
  11  11   0     1659.27     1504.69     68.90 o 
  13  11   0        0.03       25.51     38.86 o 
  15  11   0       71.37       10.62     39.97 o 
  17  11   0        3.25        3.27     30.73 o 
   0  12   0       53.58       13.68     22.80 o 
   2  12   0     6690.23     7336.76    199.56 o 
   4  12   0       25.22        3.18     16.78 o 
   6  12   0      169.04      242.34     30.35 o 
   8  12   0      151.99      161.79     25.85 o 
  10  12   0     1306.28      879.94    134.51 o 
  12  12   0      743.57      643.16     38.97 o 
  14  12   0      364.52      511.19     45.24 o 
  16  12   0        5.44       59.52     83.30 o 
   1  13   0      291.68      194.48     16.99 o 
   3  13   0     2132.63     1216.53    755.90 o 
   5  13   0      671.46      946.28     86.38 o 
   7  13   0      301.60      241.71     28.94 o 
   9  13   0       37.20      130.71     34.97 o 
  11  13   0      136.68       46.01     60.45 o 
  13  13   0       15.04       29.26     28.00 o 
  15  13   0        6.36       52.75    108.86 o 
  17  13   0        6.67       44.76     43.58 o 
   0  14   0     1195.98     1231.98     31.02 o 
   2  14   0       13.31       14.35     19.76 o 
   4  14   0     1983.45     2251.59     39.63 o 
   6  14   0     1041.35     1006.15     44.31 o 
   8  14   0      535.59      619.80     39.97 o 
  10  14   0       71.69       55.83     98.15 o 
  12  14   0        6.39       19.20     60.99 o 
  14  14   0       35.34       51.31     37.22 o 
  16  14   0        3.43        3.98     26.12 o 
   1  15   0     1037.76     1168.24     49.98 o 
   3  15   0      720.20      711.21     36.56 o 
   5  15   0     1157.55     1233.70     45.90 o 
   7  15   0      475.90      367.46     36.68 o 
   9  15   0        1.45       41.23     41.23 o 
  11  15   0      344.91      214.53     40.47 o 
  13  15   0        4.37       34.27     34.27 o 
  15  15   0       47.98        3.38     23.66 o 
   0  16   0     1882.13     2043.69     82.70 o 
   2  16   0      764.42      868.39    559.83 o 
   4  16   0      104.57      220.74    153.30 o 
   6  16   0     1213.53     1148.05     49.38 o 
   8  16   0        0.15       32.79     32.79 o 
  10  16   0      189.62      289.37     38.55 o 
  12  16   0       49.18      113.23     36.17 o 
  14  16   0       51.80       77.83     66.68 o 
   1  17   0      264.88      215.14     42.96 o 
   3  17   0      360.28      401.19    298.45 o 
   5  17   0       96.68       12.14     30.19 o 
   7  17   0       53.86       52.09     41.40 o 
   9  17   0      240.40      198.37     44.46 o 
  11  17   0      140.48      160.86     37.39 o 
  13  17   0       94.20      140.63     31.21 o 
  15  17   0       34.09        2.59     18.81 o 
   0  18   0     2233.40     1941.89     85.36 o 
   2  18   0      118.38       62.45     34.46 o 
   4  18   0       26.63       51.74     42.73 o 
   6  18   0      107.21       82.75     32.98 o 
   8  18   0       44.15       34.07     34.07 o 
  10  18   0       21.60        9.53     35.05 o 
  12  18   0       44.48       96.68     32.38 o 
  14  18   0       30.03       32.15     17.77 o 
   1  19   0     1397.63     1410.12     62.64 o 
   3  19   0      457.75      438.36     39.77 o 
   5  19   0      964.05     1026.39     77.25 o 
   7  19   0       30.17       16.04     36.06 o 
   9  19   0       70.47      101.20     46.86 o 
  11  19   0       37.67       12.87     30.33 o 
  13  19   0       85.35       52.59     21.55 o 
   0  20   0      455.44      451.47     61.01 o 
   2  20   0      354.29      410.97    236.01 o 
   4  20   0       45.53      114.30     28.32 o 
   6  20   0      111.76       16.23     33.76 o 
   8  20   0       26.13       37.60     37.60 o 
  10  20   0       56.40       32.79     29.94 o 
  12  20   0        5.22       20.84     34.19 o 
   1  21   0       11.56       32.71     27.22 o 
   3  21   0       16.83       31.73     31.73 o 
   5  21   0       20.16        1.82     74.72 o 
   7  21   0        7.71       23.23     28.16 o 
   9  21   0       44.20       46.93     25.04 o 
  11  21   0        0.55       23.04     32.52 o 
   0  22   0      125.11      195.14     43.37 o 
   2  22   0       18.04       23.41     23.41 o 
   4  22   0       37.00        9.97     28.18 o 
   6  22   0        0.51        7.44     28.26 o 
   8  22   0        1.19       24.17     21.05 o 
  10  22   0       86.92       79.11     14.61 o 
   1  23   0       24.54       19.00     36.43 o 
   3  23   0       35.10       70.64     22.90 o 
   5  23   0       29.58        7.17     21.83 o 
   7  23   0       31.02       44.51     15.63 o 
   9  23   0        1.38       14.07      9.94 o 
   0  24   0        2.05       33.48     36.28 o 
   2  24   0        1.67        6.31     31.52 o 
   4  24   0       16.48       11.25     49.80 o 
   6  24   0        0.01        8.08     23.90 o 
   8  24   0       25.94       17.85      6.23 o 
   1  25   0        2.36       20.04     34.21 o 
   3  25   0        6.01        8.27     15.20 o 
   5  25   0       47.58       20.93     31.37 o 
   7  25   0       24.94        2.19      7.20 o 
   0  26   0       48.10       35.52     22.61 o 
   2  26   0        7.32        2.75     11.40 o 
   4  26   0        0.32        0.56      6.34 o 
   6  26   0        5.49        0.97      1.47 o 
   1  27   0       12.01        4.98      8.55 o 
   3  27   0       23.54        0.39      3.45 o 
 -19   1   1       22.77       17.42     32.22 o 
 -17   1   1      237.34      267.93     40.63 o 
 -15   1   1     1398.07     1428.68     81.37 o 
 -13   1   1      545.26      695.64     57.18 o 
 -11   1   1      542.48      605.60     49.23 o 
  -9   1   1     3466.31     3237.68     65.28 o 
  -7   1   1    12547.75    13792.85    338.22 o 
  -5   1   1    19889.53    21611.80    265.46 o 
  -3   1   1     9060.09     9996.95    283.44 o 
  -1   1   1    37060.56    42390.39    784.00 o 
   1   1   1    13165.13     7006.15   9497.19 o 
   3   1   1    45362.61    13338.94  20636.79 o 
   5   1   1     5076.60     8077.64   4572.90 o 
   7   1   1      435.05      201.06    161.06 o 
   9   1   1      652.78      790.08    517.11 o 
  11   1   1      107.42        8.37     62.80 o 
  13   1   1      553.06      511.61     42.45 o 
  15   1   1      800.33      676.90     62.20 o 
  17   1   1      154.94      183.03    104.70 o 
 -20   2   1        0.93       28.13     36.33 o 
 -18   2   1        4.49       20.80     73.69 o 
 -16   2   1       14.63       11.09     36.59 o 
 -14   2   1      141.06      135.20     40.96 o 
 -12   2   1        4.35       29.55     49.25 o 
 -10   2   1      386.95      381.08     40.92 o 
  -8   2   1      164.16      157.11     48.94 o 
  -6   2   1     9407.15     9188.57    127.87 o 
  -4   2   1   134451.31   138534.30   1020.53 o 
  -2   2   1      604.26      465.55    126.24 o 
   0   2   1    10084.21    12198.75   6736.15 o 
   2   2   1    25539.66    28564.82    656.78 o 
   4   2   1     3171.72     2988.25     62.51 o 
   6   2   1     2515.56     2556.30     49.68 o 
   8   2   1    18304.32    18966.13  10933.29 o 
  10   2   1        5.54       18.00     25.45 o 
  12   2   1       51.49       20.54     49.32 o 
  14   2   1        9.34       13.36     35.09 o 
  16   2   1        0.09       26.97     53.81 o 
  18   2   1        0.00       41.63     41.63 o 
 -19   3   1      263.82      158.45    177.83 o 
 -17   3   1      113.40      136.12     34.73 o 
 -15   3   1       92.63      217.70     71.01 o 
 -13   3   1     2226.96     1463.36    952.88 o 
 -11   3   1      309.87      318.25     32.15 o 
  -9   3   1      542.81      602.86    397.38 o 
  -7   3   1     1857.33     3072.25   1807.49 o 
  -5   3   1    40115.49    40090.14  22725.58 o 
  -3   3   1    36278.70    40224.30    983.16 o 
  -1   3   1       59.85       74.82     23.59 o 
   1   3   1    15679.01    17441.00    715.35 o 
   3   3   1       25.14       15.62     30.09 o 
   5   3   1     1885.27     1656.07     38.24 o 
   7   3   1     7509.84     6675.60    143.13 o 
   9   3   1       28.77       92.57     94.32 o 
  11   3   1     1050.57      965.08     46.39 o 
  13   3   1      835.73      752.64    559.42 o 
  15   3   1       43.98       48.30     36.79 o 
  17   3   1       33.00       47.24     35.23 o 
 -20   4   1        2.19        2.81     41.23 o 
 -18   4   1       33.90       43.08     36.11 o 
 -16   4   1       65.24        7.39     39.21 o 
 -14   4   1      866.19      693.95    524.56 o 
 -12   4   1     1105.53      807.46    563.51 o 
 -10   4   1     1890.08     1543.66    992.70 o 
  -8   4   1    15262.08    13573.24   7832.59 o 
  -6   4   1      754.68     3530.34   2051.39 o 
  -4   4   1     2848.75     2631.39     36.22 o 
  -2   4   1    10188.46    10473.62    410.63 o 
   0   4   1    14058.35    15224.98    106.50 o 
   2   4   1     2365.91     2370.94     66.60 o 
   4   4   1      192.95      575.43    165.30 o 
   6   4   1     1910.03     2057.12     47.68 o 
   8   4   1       85.28       71.59     25.30 o 
  10   4   1     1084.37     1153.45    157.66 o 
  12   4   1        1.31       14.80     35.88 o 
  14   4   1      644.16      262.94    238.54 o 
  16   4   1       33.85       56.81     56.81 o 
  18   4   1        3.96       18.62     41.67 o 
 -19   5   1        0.02       36.92     36.92 o 
 -17   5   1      109.68      134.79     67.57 o 
 -15   5   1     1500.80     1993.32   1298.74 o 
 -13   5   1     3219.71     2061.94   1252.98 o 
 -11   5   1      374.05      357.70     37.61 o 
  -9   5   1      802.98      882.76    238.66 o 
  -7   5   1      713.31      803.10     26.62 o 
  -5   5   1    18496.51    21422.99    104.89 o 
  -3   5   1    14651.40    14275.25   8294.41 o 
  -1   5   1    13903.67    15945.24     66.61 o 
   1   5   1     1713.50     2116.76    128.87 o 
   3   5   1    16124.91    21101.38  12358.40 o 
   5   5   1      934.83     1411.57    403.37 o 
   7   5   1        1.08       33.00     68.01 o 
   9   5   1     1203.32     1027.82     50.70 o 
  11   5   1      197.90      118.02     35.96 o 
  13   5   1       82.43       20.31    101.61 o 
  15   5   1       12.83       24.68     42.51 o 
  17   5   1        2.32       30.61     38.35 o 
 -18   6   1        0.58        5.21     56.16 o 
 -16   6   1        3.99       31.85     39.28 o 
 -14   6   1     1080.63      675.50    452.87 o 
 -12   6   1      782.25      596.44    443.34 o 
 -10   6   1       74.42       32.06     30.22 o 
  -8   6   1     1624.09     1050.93    688.30 o 
  -6   6   1        7.84        9.51     28.80 o 
  -4   6   1      860.77      978.56     45.39 o 
  -2   6   1    23511.29    22388.83  13059.75 o 
   0   6   1    14372.11    13508.01   7874.96 o 
   2   6   1    15228.40    17531.98    577.83 o 
   4   6   1        0.76       16.46     24.68 o 
   6   6   1      451.28     1466.18    427.27 o 
   8   6   1      246.05      332.24     29.26 o 
  10   6   1        6.70       50.36     43.48 o 
  12   6   1       22.02       35.86     80.52 o 
  14   6   1      319.49      361.60     43.74 o 
  16   6   1      284.87      389.55     46.12 o 
  18   6   1        0.15       87.13     37.75 o 
 -19   7   1       30.06       62.79     44.82 o 
 -17   7   1       67.49       29.92     82.26 o 
 -15   7   1       17.94       27.86     42.45 o 
 -13   7   1      897.82      712.92     52.95 o 
 -11   7   1       98.63      203.49     37.84 o 
  -9   7   1     1093.79      428.13    328.87 o 
  -7   7   1      697.11      639.95     50.48 o 
  -5   7   1     1311.88      856.40    511.29 o 
  -3   7   1     7400.79     7523.67    288.41 o 
  -1   7   1    13951.87    10548.37   6018.79 o 
   1   7   1     6316.54     5600.48    194.52 o 
   3   7   1     9223.59    10676.37    398.06 o 
   5   7   1     5383.76     5282.30     77.27 o 
   7   7   1     5844.27     5977.01     63.49 o 
   9   7   1      631.22      483.55     37.51 o 
  11   7   1      496.85      445.62     40.10 o 
  13   7   1       18.50        2.53     68.52 o 
  15   7   1      157.80      149.25     48.62 o 
  17   7   1       11.94       58.66     37.70 o 
 -18   8   1       11.30       19.92    116.94 o 
 -16   8   1       37.52       59.86     72.70 o 
 -14   8   1       68.90      176.90     50.49 o 
 -12   8   1      326.51      310.01     41.36 o 
 -10   8   1     2631.67     2286.14     51.84 o 
  -8   8   1      312.61      359.52     34.06 o 
  -6   8   1     1151.32      651.26    327.86 o 
  -4   8   1     6662.70     6957.28     58.11 o 
  -2   8   1    41374.11    42947.72     15.44 o 
   0   8   1     4044.49     3774.22   2182.91 o 
   2   8   1    16444.32    17623.57    165.92 o 
   4   8   1       13.27      135.60     59.30 o 
   6   8   1     5132.72     5964.07     75.84 o 
   8   8   1      190.97      247.32     50.70 o 
  10   8   1      419.17      363.98     38.97 o 
  12   8   1       80.78      168.54     41.20 o 
  14   8   1       37.04       24.21     64.19 o 
  16   8   1       50.68      101.74     50.07 o 
  18   8   1        4.51       33.95     70.72 o 
 -19   9   1       61.78       56.73     54.44 o 
 -17   9   1        4.10       47.38     48.74 o 
 -15   9   1      366.90      291.18     46.48 o 
 -13   9   1      270.85      393.16     50.67 o 
 -11   9   1       95.73       22.59     52.70 o 
  -9   9   1      967.79     1106.09     39.83 o 
  -7   9   1    15037.60    17952.49  10254.46 o 
  -5   9   1    10213.41    10795.93    197.28 o 
  -3   9   1      510.05      160.86    169.26 o 
  -1   9   1      367.07      534.71    340.97 o 
   1   9   1     5857.11     4974.61    217.34 o 
   3   9   1    16807.25    15925.11    255.87 o 
   5   9   1      695.71      734.06     33.06 o 
   7   9   1     4603.90     4282.37     67.57 o 
   9   9   1     1124.48     1147.29     38.35 o 
  11   9   1      236.54      191.55     39.05 o 
  13   9   1      188.25      372.93     86.53 o 
  15   9   1      148.08      149.05     51.38 o 
  17   9   1        4.52        4.97     33.56 o 
 -18  10   1        1.15        3.98     50.91 o 
 -16  10   1       50.22       20.36     47.99 o 
 -14  10   1      314.72      335.91     49.47 o 
 -12  10   1      688.43      709.86     59.35 o 
 -10  10   1      157.35       30.71     40.93 o 
  -8  10   1      643.10      926.98    620.07 o 
  -6  10   1    11530.10    11549.59    108.32 o 
  -4  10   1     7259.90     6304.40    110.05 o 
  -2  10   1    43586.37    48650.00    798.45 o 
   0  10   1      103.29      192.41     70.70 o 
   2  10   1     9900.88     9630.72    123.07 o 
   4  10   1        5.13       22.88     32.05 o 
   6  10   1        0.17       21.58     21.58 o 
   8  10   1      431.49      314.70     29.55 o 
  10  10   1      643.47      592.49     40.85 o 
  12  10   1     1213.60     1303.15     56.01 o 
  14  10   1      196.49      175.09     40.96 o 
  16  10   1        5.61        8.80     33.17 o 
 -17  11   1       32.74       52.83     52.83 o 
 -15  11   1      151.20      271.00     93.99 o 
 -13  11   1      307.07      321.76     67.03 o 
 -11  11   1      771.22      835.55     44.13 o 
  -9  11   1        0.15        0.92     47.52 o 
  -7  11   1     4456.56     2165.33   1374.55 o 
  -5  11   1     2534.28     2117.72   1255.87 o 
  -3  11   1     1589.54     1683.54    998.14 o 
  -1  11   1      607.47      546.58     53.67 o 
   1  11   1     1792.45     1857.47   1151.71 o 
   3  11   1       59.96       33.69     33.69 o 
   5  11   1      936.98      787.37     42.21 o 
   7  11   1      572.61      442.29     48.44 o 
   9  11   1      291.62      242.65     35.20 o 
  11  11   1      142.36      120.20     49.45 o 
  13  11   1       21.11       89.47     43.78 o 
  15  11   1       85.68       57.47     66.44 o 
  17  11   1        1.78       58.72     26.21 o 
 -18  12   1       26.93       25.06     61.22 o 
 -16  12   1       21.92      111.36     81.53 o 
 -14  12   1      110.47      165.75     47.51 o 
 -12  12   1      604.50      726.59     55.82 o 
 -10  12   1      296.89      214.32    238.46 o 
  -8  12   1      867.24      692.49    486.42 o 
  -6  12   1      115.48      143.01     22.68 o 
  -4  12   1     3502.47     3678.40     82.35 o 
  -2  12   1        2.50       13.97     25.61 o 
   0  12   1     6484.40     7131.97     19.14 o 
   2  12   1      171.52      229.91     25.06 o 
   4  12   1        2.70       24.18     18.66 o 
   6  12   1       51.46       44.17     23.11 o 
   8  12   1       19.30       27.30     27.30 o 
  10  12   1      334.70      559.10    115.38 o 
  12  12   1      110.96       80.96     53.81 o 
  14  12   1      281.66      299.89     44.20 o 
  16  12   1       21.74        8.75     31.92 o 
 -17  13   1        1.25       62.88     62.88 o 
 -15  13   1       46.41       73.95     63.29 o 
 -13  13   1       96.25       26.59     66.76 o 
 -11  13   1        0.28       31.75     40.23 o 
  -9  13   1      409.52      360.70     44.13 o 
  -7  13   1     1819.05     1900.50     44.91 o 
  -5  13   1     1256.87     1055.92    628.79 o 
  -3  13   1      212.91      228.53     23.07 o 
  -1  13   1        7.58       79.94     42.79 o 
   1  13   1     1127.68     1084.73    642.66 o 
   3  13   1      312.31      322.98     24.68 o 
   5  13   1     2642.27     2583.71     55.64 o 
   7  13   1     1134.04     1274.24     38.72 o 
   9  13   1      156.62       30.83    100.14 o 
  11  13   1       33.09       14.50     35.13 o 
  13  13   1      106.63      164.65     43.09 o 
  15  13   1       87.15       50.37     33.25 o 
 -16  14   1       11.12       66.22     66.22 o 
 -14  14   1        5.11        2.17     42.66 o 
 -12  14   1      878.22      725.02     55.77 o 
 -10  14   1       13.28       44.14     44.14 o 
  -8  14   1      426.70      508.73     43.99 o 
  -6  14   1     1068.27      946.06     45.40 o 
  -4  14   1     2674.58     2463.34     24.57 o 
  -2  14   1     1153.81     1239.31     49.68 o 
   0  14   1       25.29       18.66     18.66 o 
   2  14   1      397.53      378.94     27.67 o 
   4  14   1     1852.26     2134.72     52.36 o 
   6  14   1      577.30      520.42    332.09 o 
   8  14   1      538.81      383.52     72.78 o 
  10  14   1      972.91      858.79    497.92 o 
  12  14   1        2.11        6.00     42.31 o 
  14  14   1       19.19       18.71     28.00 o 
  16  14   1       18.17        3.73     26.71 o 
 -17  15   1        0.68       35.60     50.34 o 
 -15  15   1       50.09       19.79     34.53 o 
 -13  15   1        4.76        4.22     38.85 o 
 -11  15   1      350.44      221.61    182.59 o 
  -9  15   1     1665.36     1890.93     74.96 o 
  -7  15   1       74.40       33.10     66.21 o 
  -5  15   1        9.78       26.36     26.36 o 
  -3  15   1      151.30      186.65     79.31 o 
  -1  15   1     2174.88     1874.97   1188.68 o 
   1  15   1     2254.42     1617.30   1001.08 o 
   3  15   1       31.32       43.16     25.96 o 
   5  15   1     5897.40     6344.09     90.07 o 
   7  15   1      709.24      771.80     53.25 o 
   9  15   1       78.92       99.83     32.31 o 
  11  15   1        0.01        4.20     42.27 o 
  13  15   1        2.81       34.85     34.85 o 
  15  15   1        4.51       16.54     22.03 o 
 -16  16   1        9.58       16.33     40.86 o 
 -14  16   1       95.42       59.13    132.99 o 
 -12  16   1       99.05       19.73     40.30 o 
 -10  16   1       30.06      107.28     82.58 o 
  -8  16   1        4.21       21.03     29.73 o 
  -6  16   1      898.23      679.75     52.52 o 
  -4  16   1     2889.81     3254.64     57.80 o 
  -2  16   1      187.59      137.36    117.26 o 
   0  16   1     2232.85     2403.20     27.15 o 
   2  16   1     1338.01     1585.56     27.04 o 
   4  16   1      210.54      299.83     33.57 o 
   6  16   1        0.13       55.96     29.64 o 
   8  16   1       49.75       56.43     38.89 o 
  10  16   1      166.78       80.13     36.58 o 
  12  16   1        7.82       26.71     36.72 o 
  14  16   1       21.87       23.47     28.75 o 
 -15  17   1        0.08        0.76     39.30 o 
 -13  17   1       26.90       40.56     42.27 o 
 -11  17   1       81.11       65.13     38.12 o 
  -9  17   1     1338.62     1368.68     69.10 o 
  -7  17   1        0.56        6.92     32.62 o 
  -5  17   1      494.17      305.87    272.28 o 
  -3  17   1     5378.39     5439.99    243.76 o 
  -1  17   1     2297.58     2193.79     56.78 o 
   1  17   1        7.22        7.80     31.89 o 
   3  17   1       29.39       78.02     47.68 o 
   5  17   1      579.78      786.30     46.09 o 
   7  17   1      524.12      673.97     44.98 o 
   9  17   1        3.15        5.59     31.05 o 
  11  17   1       85.97        6.45     61.41 o 
  13  17   1      110.05       88.59     44.86 o 
 -14  18   1       46.80      149.40     51.38 o 
 -12  18   1        1.30       17.74     41.87 o 
 -10  18   1        0.69       16.24     77.07 o 
  -8  18   1        1.12       22.24     91.35 o 
  -6  18   1       90.59       30.11     33.43 o 
  -4  18   1     1302.89     1264.17    716.34 o 
  -2  18   1      201.48      356.92    298.76 o 
   0  18   1     1436.44     1343.22     51.41 o 
   2  18   1     1532.18     1346.56     68.43 o 
   4  18   1       35.16      141.02    101.36 o 
   6  18   1      302.27      295.70     47.52 o 
   8  18   1       31.32       35.66     30.79 o 
  10  18   1       96.22      137.59     40.11 o 
  12  18   1       65.89        9.29     51.73 o 
  14  18   1       13.31       10.46     21.24 o 
 -13  19   1       35.53       60.03     46.91 o 
 -11  19   1       10.93       42.23     40.87 o 
  -9  19   1       73.93       76.53     38.20 o 
  -7  19   1      141.67      141.33     44.26 o 
  -5  19   1        8.33        3.49     41.68 o 
  -3  19   1      485.33      364.11    278.96 o 
  -1  19   1      607.96      460.89    343.95 o 
   1  19   1        4.23       27.24     32.60 o 
   3  19   1      781.25      367.65    293.89 o 
   5  19   1      416.57      303.66     38.48 o 
   7  19   1        4.77        3.07     29.88 o 
   9  19   1       31.19       52.03     34.06 o 
  11  19   1       32.68       14.40     27.04 o 
  13  19   1       18.26        5.30     16.35 o 
 -14  20   1       68.63      102.90     49.90 o 
 -12  20   1        0.17        8.66     42.91 o 
 -10  20   1       12.85       48.52     48.52 o 
  -8  20   1        7.64       39.95     35.65 o 
  -6  20   1       47.70      110.82     51.86 o 
  -4  20   1      657.02      737.79     80.20 o 
  -2  20   1      619.59      745.53     43.82 o 
   0  20   1      890.67      558.88    346.15 o 
   2  20   1        1.89       20.20     31.43 o 
   4  20   1       80.82      127.04     35.24 o 
   6  20   1      199.25      153.28     31.10 o 
   8  20   1      603.54      499.19     57.74 o 
  10  20   1        2.94       21.40     23.15 o 
  12  20   1       52.58       20.46     30.87 o 
 -13  21   1       37.08        4.57     96.33 o 
 -11  21   1       20.72        4.28     72.80 o 
  -9  21   1        9.34       42.99     40.80 o 
  -7  21   1       27.08        1.47     34.18 o 
  -5  21   1      133.10      153.68     65.77 o 
  -3  21   1      328.25      271.81     35.29 o 
  -1  21   1      335.38      330.48     34.48 o 
   1  21   1      119.39       28.36     34.53 o 
   3  21   1      178.01      165.93     74.94 o 
   5  21   1       18.19       18.42     27.32 o 
   7  21   1        0.75       23.40     26.47 o 
   9  21   1       27.95       24.02     24.02 o 
  11  21   1        5.41       16.85     11.26 o 
 -12  22   1        0.10       49.53     75.98 o 
 -10  22   1        0.30       24.43     39.28 o 
  -8  22   1      106.88      189.92     40.20 o 
  -6  22   1       79.33      108.69     59.28 o 
  -4  22   1      137.75       70.75     32.45 o 
  -2  22   1      138.30      198.04    122.13 o 
   0  22   1      129.08       69.84     30.40 o 
   2  22   1       15.78       39.84     41.32 o 
   4  22   1       70.76      105.05     33.70 o 
   6  22   1      225.31      188.25     29.85 o 
   8  22   1       64.59       65.91     19.48 o 
  10  22   1       14.09       32.31     23.17 o 
 -11  23   1        0.03       27.32     44.16 o 
  -9  23   1       26.82       69.72     86.63 o 
  -7  23   1       55.72       14.95     37.37 o 
  -5  23   1       73.64       77.27     33.04 o 
  -3  23   1       74.09       20.62     68.77 o 
  -1  23   1        9.65       32.14     24.25 o 
   1  23   1      223.01      118.30     30.87 o 
   3  23   1       34.66       31.99     23.87 o 
   5  23   1        0.33       13.87     20.77 o 
   7  23   1        0.05       46.82     19.02 o 
   9  23   1        3.11        0.14      6.60 o 
 -10  24   1        0.66       78.62     60.75 o 
  -8  24   1        6.11       24.24     38.08 o 
  -6  24   1       26.89       56.17     32.71 o 
  -4  24   1        7.93       17.95     87.43 o 
  -2  24   1      449.21      382.81     32.86 o 
   0  24   1       27.34       26.96     25.58 o 
   2  24   1        7.86       39.13     19.87 o 
   4  24   1       18.85        2.03     34.85 o 
   6  24   1       77.08       51.36     10.70 o 
   8  24   1       55.67       56.38      3.72 o 
  -7  25   1        0.03        0.31     29.03 o 
  -5  25   1        8.59       36.01     26.23 o 
  -3  25   1       32.85       23.06     30.27 o 
  -1  25   1        6.10       40.41     21.43 o 
   1  25   1       13.27       28.48     17.30 o 
   3  25   1        1.17       13.72     12.89 o 
   5  25   1        1.08        7.66      7.66 o 
   7  25   1       14.22        0.62      1.41 o 
  -6  26   1        0.20       23.15     23.15 o 
  -4  26   1        3.06        9.80     19.02 o 
  -2  26   1       72.81       17.08     17.08 o 
   0  26   1       38.13       30.45     13.02 o 
   2  26   1        3.87        5.40     11.61 o 
   4  26   1        9.35        2.67      4.63 o 
  -3  27   1       16.51       10.67     14.67 o 
  -1  27   1        0.77        5.82      9.65 o 
   1  27   1        4.21        5.41      5.84 o 
 -20   0   2       58.29       39.75     47.19 o 
 -18   0   2        8.82        9.62     51.30 o 
 -16   0   2       52.98      124.25     54.36 o 
 -14   0   2       88.33       90.44     49.75 o 
 -12   0   2       11.17        3.96     51.23 o 
 -10   0   2      129.00       58.08     62.11 o 
  -8   0   2        3.53       67.66     41.99 o 
  -6   0   2      955.13     1145.54     48.81 o 
  -4   0   2    56493.69    66061.13    887.58 o 
  -2   0   2    10401.59    12057.25    112.53 o 
   0   0   2    29985.31     6173.06  11519.00 o 
   4   0   2    18553.23    19965.98     23.49 o 
   6   0   2       33.88       32.11     32.11 o 
   8   0   2       15.05       38.83     38.83 o 
  10   0   2        0.12       35.41     39.84 o 
  12   0   2       31.10       44.98     44.98 o 
  14   0   2       60.12       57.57     57.57 o 
  16   0   2      160.16       58.47     58.47 o 
  18   0   2       61.38       38.43     59.38 o 
 -19   1   2       73.58       25.64     37.45 o 
 -17   1   2        0.50       35.59     35.59 o 
 -15   1   2       20.83       36.17     35.59 o 
 -13   1   2      538.86      406.30     50.05 o 
 -11   1   2      553.89      665.86     38.91 o 
  -9   1   2     7828.49     8161.80    295.55 o 
  -7   1   2     8518.67     9500.35    307.94 o 
  -5   1   2    83285.65    92082.14    829.44 o 
  -3   1   2     2687.36     2920.35     68.04 o 
  -1   1   2     7044.29     7976.48    161.52 o 
   1   1   2    24502.73    27623.15    757.64 o 
   3   1   2      282.97      297.07     22.45 o 
   5   1   2     8201.48     7861.31     22.37 o 
   7   1   2     1843.96     2000.77     51.90 o 
   9   1   2     1124.40      677.28    414.05 o 
  11   1   2       26.59       73.43     30.55 o 
  13   1   2       35.77       43.86     46.03 o 
  15   1   2       16.82       92.22     38.50 o 
  17   1   2        0.11       69.33     40.23 o 
 -20   2   2       41.53       65.12     33.15 o 
 -18   2   2       62.81       63.29     33.56 o 
 -16   2   2       49.42       22.01     36.68 o 
 -14   2   2       36.08        0.00     32.12 o 
 -12   2   2      472.68      522.34     35.44 o 
 -10   2   2      132.48      130.64     49.69 o 
  -8   2   2      110.09       56.96     24.42 o 
  -6   2   2       59.13       30.47     21.55 o 
  -4   2   2    11788.04    13653.34     94.02 o 
  -2   2   2     1765.47     1941.42     38.51 o 
   0   2   2      111.89      160.44     13.88 o 
   2   2   2     1454.45     1567.87    423.82 o 
   4   2   2       15.14       43.28     21.85 o 
   6   2   2       10.08       72.54     61.71 o 
   8   2   2     1533.59     1121.53    709.14 o 
  10   2   2       74.56       58.91     30.57 o 
  12   2   2      230.25      234.86     50.25 o 
  14   2   2      105.34       90.61     35.41 o 
  16   2   2       90.18        7.73     39.75 o 
  18   2   2       13.62       80.20     42.64 o 
 -19   3   2        6.45        5.93     37.77 o 
 -17   3   2       31.09       14.45     79.01 o 
 -15   3   2      176.08      158.12     36.81 o 
 -13   3   2        0.12       43.91     28.62 o 
 -11   3   2      287.79      314.52     33.30 o 
  -9   3   2      508.77      526.23     44.21 o 
  -7   3   2     1394.55     1416.80     61.65 o 
  -5   3   2    13550.20    16193.38    360.02 o 
  -3   3   2     5735.83     7114.77   2012.79 o 
  -1   3   2      144.50       90.34     27.10 o 
   1   3   2    69911.09    72536.22   3026.99 o 
   3   3   2     7829.45     7579.90    158.96 o 
   5   3   2     1934.41     2194.76     70.08 o 
   7   3   2       35.28       50.49     50.42 o 
   9   3   2       31.50       92.73     33.67 o 
  11   3   2        1.49       35.56     35.56 o 
  13   3   2        1.92       44.39     44.39 o 
  15   3   2      213.09       70.56     72.76 o 
  17   3   2       23.65       37.86     41.91 o 
 -20   4   2        2.22        1.95     33.54 o 
 -18   4   2       73.61       33.24     66.48 o 
 -16   4   2        5.97       50.32     68.96 o 
 -14   4   2       21.35       10.58     33.43 o 
 -12   4   2       54.05       65.86     65.86 o 
 -10   4   2     5625.73     3343.14   1958.65 o 
  -8   4   2     1533.54     1352.44     39.92 o 
  -6   4   2     1974.67     1976.33     53.26 o 
  -4   4   2     4746.05     4791.63     90.75 o 
  -2   4   2     4704.89     4837.38     31.81 o 
   0   4   2       23.48       20.59     10.08 o 
   2   4   2     6494.72     7033.61    370.28 o 
   4   4   2     1259.27     1216.68     51.89 o 
   6   4   2     5232.52     4559.68     67.32 o 
   8   4   2      160.67       99.83     28.23 o 
  10   4   2        0.95       36.56     36.56 o 
  12   4   2       19.42        7.56     37.00 o 
  14   4   2       56.69       99.23     77.14 o 
  16   4   2       22.00       40.24     94.84 o 
 -19   5   2       74.00      111.95     38.60 o 
 -17   5   2       30.07       50.17     40.42 o 
 -15   5   2      316.44      207.24    156.31 o 
 -13   5   2       33.32       28.60     40.03 o 
 -11   5   2      221.10      131.91     32.75 o 
  -9   5   2      309.61      344.55     73.24 o 
  -7   5   2     3439.08     3546.44     86.24 o 
  -5   5   2       63.39        5.85     24.05 o 
  -3   5   2     6785.39     6952.74    164.80 o 
  -1   5   2       11.30        8.36     11.83 o 
   1   5   2    11823.95    13274.59    635.51 o 
   3   5   2     2832.00     2788.84    162.49 o 
   5   5   2      221.31      215.66     21.21 o 
   7   5   2        0.04       52.91     24.35 o 
   9   5   2        0.08       30.56     26.59 o 
  11   5   2      117.71      130.20     38.32 o 
  13   5   2      547.29      601.55     75.97 o 
  15   5   2       76.52       83.00     34.86 o 
  17   5   2        5.07       16.09     59.21 o 
 -20   6   2       38.40       23.68     43.05 o 
 -18   6   2       51.32       56.79     44.75 o 
 -16   6   2     1233.05      867.08    706.25 o 
 -14   6   2       51.26       24.51     38.87 o 
 -12   6   2      216.32      367.82    215.49 o 
 -10   6   2     3143.83     1701.60    961.34 o 
  -8   6   2        0.96       62.15     39.55 o 
  -6   6   2      102.84       74.72     36.48 o 
  -4   6   2     5274.31     5635.69     81.03 o 
  -2   6   2     1228.36     1435.95     33.79 o 
   0   6   2     2962.55     3167.63     54.19 o 
   2   6   2      248.12      181.56     19.49 o 
   4   6   2      755.69     1100.26    645.00 o 
   6   6   2     2759.55     2218.25    623.78 o 
   8   6   2      870.19     1023.57     71.39 o 
  10   6   2      155.46       49.66     60.15 o 
  12   6   2     1708.64     1463.90     59.90 o 
  14   6   2      145.08      210.98     41.27 o 
  16   6   2       69.07       63.17     37.61 o 
 -19   7   2       88.01      114.07    196.35 o 
 -17   7   2      619.79      449.92    295.86 o 
 -15   7   2      484.39      457.07     48.31 o 
 -13   7   2       53.26      149.48    146.15 o 
 -11   7   2      729.91      396.01    328.23 o 
  -9   7   2     2397.59     2977.53   1776.82 o 
  -7   7   2    13032.61    11222.85    163.47 o 
  -5   7   2       23.56       37.24     16.90 o 
  -3   7   2       34.00       14.72     14.72 o 
  -1   7   2       34.51        5.92     12.42 o 
   1   7   2       60.84       86.98     14.90 o 
   3   7   2    23434.94    25850.52    711.77 o 
   5   7   2     2599.22     2514.96   1530.85 o 
   7   7   2      831.51      780.29    248.86 o 
   9   7   2      231.98      281.62     67.71 o 
  11   7   2     1908.07     2112.50     58.52 o 
  13   7   2      554.73      436.01     62.65 o 
  15   7   2      365.59      540.95     60.84 o 
  17   7   2       14.98       19.83     43.53 o 
 -20   8   2       56.93       72.00     72.00 o 
 -18   8   2       31.04       31.64     67.97 o 
 -16   8   2       23.61       71.35     71.35 o 
 -14   8   2      514.72      228.09    306.00 o 
 -12   8   2       71.24       61.88     90.72 o 
 -10   8   2        9.39        0.30     38.50 o 
  -8   8   2     3760.62     3712.03   1020.30 o 
  -6   8   2     1268.68     1736.23    278.96 o 
  -4   8   2      244.68      228.31     16.10 o 
  -2   8   2      618.40      637.44     17.74 o 
   0   8   2      277.87      212.48     14.17 o 
   2   8   2     2125.40     2331.78     31.88 o 
   4   8   2     5309.48     5201.45     88.13 o 
   6   8   2       11.15        8.18     24.85 o 
   8   8   2      253.03      248.53     89.88 o 
  10   8   2      531.23      649.09     38.15 o 
  12   8   2        0.02       72.87     37.22 o 
  14   8   2       25.99       10.93     38.63 o 
  16   8   2      102.49       97.12     39.95 o 
 -19   9   2       27.48       43.86     52.73 o 
 -17   9   2        5.37        5.12     52.13 o 
 -15   9   2      675.61      910.77    512.43 o 
 -13   9   2      432.77      371.50     59.86 o 
 -11   9   2      758.87      579.26    226.31 o 
  -9   9   2      191.55      268.81     74.03 o 
  -7   9   2      181.82      332.32    240.95 o 
  -5   9   2     4606.67     4426.08   2528.59 o 
  -3   9   2     1104.93      472.30    287.14 o 
  -1   9   2     2274.22     2423.74     77.59 o 
   1   9   2    12329.69    12492.64    428.74 o 
   3   9   2     2499.04     2984.39     52.40 o 
   5   9   2       44.76       77.35    118.67 o 
   7   9   2      482.42      381.19    278.22 o 
   9   9   2     1097.57     1130.59    333.92 o 
  11   9   2      565.62      937.57    147.76 o 
  13   9   2      130.54      107.19     41.70 o 
  15   9   2        0.54       11.28     35.31 o 
  17   9   2        1.96       17.14     80.92 o 
 -18  10   2       89.14       83.95    178.15 o 
 -16  10   2       28.79       79.40     49.53 o 
 -14  10   2     1718.35     2078.15     84.68 o 
 -12  10   2     2490.24     2213.53   1311.15 o 
 -10  10   2      288.51      229.20     28.58 o 
  -8  10   2      974.46      899.45    188.47 o 
  -6  10   2    23053.37    22683.38     42.88 o 
  -4  10   2      890.32      629.24     78.70 o 
  -2  10   2       37.09      285.83    186.06 o 
   0  10   2     7741.34     8614.70     91.31 o 
   2  10   2    17042.24    20096.63    674.26 o 
   4  10   2      289.51      234.66     24.10 o 
   6  10   2      385.67      325.48     69.76 o 
   8  10   2     4610.11     4040.05    154.31 o 
  10  10   2     3671.33     2893.67    797.48 o 
  12  10   2       13.30       32.69     36.19 o 
  14  10   2      126.70       76.45     41.70 o 
  16  10   2       34.66       60.45     31.97 o 
 -19  11   2        0.38       33.09     54.47 o 
 -17  11   2        6.73       35.55     52.87 o 
 -15  11   2       56.77       33.14     50.85 o 
 -13  11   2      224.64      120.46    135.63 o 
 -11  11   2        1.90       29.08     29.17 o 
  -9  11   2      217.94      182.66     30.95 o 
  -7  11   2       92.06       17.53     34.72 o 
  -5  11   2      972.01      985.29     26.90 o 
  -3  11   2     4397.57     4450.04     54.54 o 
  -1  11   2     2680.91     2757.76     99.14 o 
   1  11   2     1036.63      861.40     41.71 o 
   3  11   2      112.78       84.10     22.25 o 
   5  11   2        8.84       22.10     22.10 o 
   7  11   2       50.78        8.84     28.17 o 
   9  11   2       47.88       61.61     75.92 o 
  11  11   2        7.02        4.62     39.72 o 
  13  11   2        3.03       16.59     39.10 o 
  15  11   2       25.07       41.75     33.75 o 
 -18  12   2        1.93       54.60     54.60 o 
 -16  12   2      235.46      364.26     55.43 o 
 -14  12   2       31.32       33.39     45.88 o 
 -12  12   2      413.02      177.62     99.48 o 
 -10  12   2      352.05      114.53     82.31 o 
  -8  12   2      932.81      961.07     48.14 o 
  -6  12   2     1196.53     1311.13    879.38 o 
  -4  12   2      123.20      108.20     20.10 o 
  -2  12   2      242.15      228.26     16.22 o 
   0  12   2      336.00      297.55     22.41 o 
   2  12   2     3414.01     3554.01    110.86 o 
   4  12   2     1288.51     1458.35     42.15 o 
   6  12   2      430.84      378.16     32.77 o 
   8  12   2      502.72      565.46     81.42 o 
  10  12   2      106.39       51.40     40.56 o 
  12  12   2      219.06      141.97     72.99 o 
  14  12   2        7.77       38.67     38.67 o 
  16  12   2       25.29        9.21     30.91 o 
 -17  13   2       79.81      140.57     59.93 o 
 -15  13   2       29.77       67.37     87.88 o 
 -13  13   2      915.68     1106.01     47.43 o 
 -11  13   2     2875.06     2485.75   1524.66 o 
  -9  13   2       95.89       21.44     30.32 o 
  -7  13   2       96.52       35.20     69.82 o 
  -5  13   2        0.12       21.31     23.43 o 
  -3  13   2       31.24       16.29     17.64 o 
  -1  13   2      463.46      239.72    183.15 o 
   1  13   2      196.61      158.08     26.39 o 
   3  13   2       71.60       65.86     21.95 o 
   5  13   2      242.96      304.27     29.57 o 
   7  13   2     3789.90     3293.34    126.57 o 
   9  13   2     1091.85     1145.46    653.02 o 
  11  13   2      284.12      243.82     40.12 o 
  13  13   2      393.73      429.35    133.23 o 
  15  13   2       79.58       87.03     34.25 o 
 -18  14   2       67.95      139.13     58.06 o 
 -16  14   2        9.20       62.65     62.65 o 
 -14  14   2        7.65       33.14     33.14 o 
 -12  14   2      114.54      152.17    172.71 o 
 -10  14   2      176.92       79.32     36.28 o 
  -8  14   2        3.57       80.02    109.62 o 
  -6  14   2       17.40       41.56     89.91 o 
  -4  14   2     3770.32     2851.16   1713.09 o 
  -2  14   2       72.11       77.80     49.25 o 
   0  14   2     1812.04     1526.74     94.37 o 
   2  14   2       82.80      131.74     54.60 o 
   4  14   2       82.25        6.61     28.03 o 
   6  14   2      354.32      346.02     55.71 o 
   8  14   2      412.98      483.05     47.14 o 
  10  14   2        4.56       14.85     39.00 o 
  12  14   2       27.39       11.56     89.21 o 
  14  14   2      105.91       41.52     41.52 o 
 -17  15   2        0.13      134.95     76.55 o 
 -15  15   2        7.56       39.39     32.22 o 
 -13  15   2      149.17       75.51     42.38 o 
 -11  15   2      269.63      414.06    114.35 o 
  -9  15   2      288.53      326.82     41.56 o 
  -7  15   2      366.38      380.21     51.93 o 
  -5  15   2      669.23     1152.03    680.50 o 
  -3  15   2     1897.06     1641.53   1006.01 o 
  -1  15   2     2830.85     2691.36   1612.00 o 
   1  15   2      168.08      202.17     29.16 o 
   3  15   2     1863.46     1687.91     96.47 o 
   5  15   2        0.31       63.16     32.93 o 
   7  15   2      528.70      484.61    103.07 o 
   9  15   2      171.15      304.48     84.87 o 
  11  15   2       11.85       22.05     35.19 o 
  13  15   2        0.34       32.82     35.65 o 
 -16  16   2       12.93      105.39     36.06 o 
 -14  16   2       68.85       79.26     40.12 o 
 -12  16   2       83.66      112.19     41.25 o 
 -10  16   2       12.06       37.76     37.76 o 
  -8  16   2      508.33      150.31    164.51 o 
  -6  16   2        4.43      102.86     97.44 o 
  -4  16   2     5429.79     5235.33   3047.84 o 
  -2  16   2        4.57       42.07     26.39 o 
   0  16   2     5801.54     4549.92   2763.67 o 
   2  16   2        9.08       45.81     27.77 o 
   4  16   2      997.62      909.97     46.91 o 
   6  16   2      193.43      182.70     71.62 o 
   8  16   2       22.42        5.45     32.58 o 
  10  16   2      101.93      138.21     39.69 o 
  12  16   2      117.85       35.78     35.59 o 
  14  16   2       18.90       36.32     33.23 o 
 -15  17   2        3.88       14.40     43.62 o 
 -13  17   2        0.27       40.47     40.47 o 
 -11  17   2       16.91        6.89     38.98 o 
  -9  17   2       30.31        2.33     36.32 o 
  -7  17   2      406.98      264.54    136.83 o 
  -5  17   2     1911.31     2011.47     62.55 o 
  -3  17   2       16.86       75.29     31.33 o 
  -1  17   2        0.54        2.82     50.06 o 
   1  17   2     3307.62     2771.24   1617.38 o 
   3  17   2       76.75       19.69     30.95 o 
   5  17   2       53.21       61.37     59.78 o 
   7  17   2       95.52      111.96     38.69 o 
   9  17   2        0.31       34.70     34.70 o 
  11  17   2        1.22        3.37     33.38 o 
  13  17   2       18.44       38.77     38.77 o 
 -14  18   2        4.31       28.00     45.70 o 
 -12  18   2       17.13      144.65     74.62 o 
 -10  18   2      123.28      274.68     44.04 o 
  -8  18   2     1146.29      720.98    434.09 o 
  -6  18   2      593.65      763.92     46.44 o 
  -4  18   2     1274.16     1308.81     77.49 o 
  -2  18   2        0.04       33.73     33.73 o 
   0  18   2     1339.75      762.08    450.97 o 
   2  18   2      694.12      749.18     66.76 o 
   4  18   2     1666.65     1492.20     99.80 o 
   6  18   2       97.31      168.97     64.58 o 
   8  18   2        1.55        8.73     70.86 o 
  10  18   2        7.40        2.57     34.74 o 
  12  18   2        8.60       49.19     39.86 o 
 -15  19   2        3.55       50.19     50.19 o 
 -13  19   2       87.21      108.53     46.98 o 
 -11  19   2       25.43      105.47     40.16 o 
  -9  19   2       46.70       33.60     91.45 o 
  -7  19   2     1462.19     1353.94    146.54 o 
  -5  19   2      655.89      464.77     52.84 o 
  -3  19   2        0.40       10.75     58.05 o 
  -1  19   2        1.38       19.04     31.74 o 
   1  19   2      808.79      750.79    483.93 o 
   3  19   2      944.90      804.82     44.63 o 
   5  19   2       37.72       32.07     29.93 o 
   7  19   2       47.21       10.91     31.77 o 
   9  19   2      237.16      183.08     35.12 o 
  11  19   2        0.74       15.38     26.93 o 
 -14  20   2        4.94       44.29     41.34 o 
 -12  20   2       21.18       23.64     45.57 o 
 -10  20   2        2.16       71.16     39.62 o 
  -8  20   2      347.75      463.67    122.22 o 
  -6  20   2      489.68      384.80     58.64 o 
  -4  20   2      476.79      426.19     67.66 o 
  -2  20   2        8.46       33.53     33.53 o 
   0  20   2      646.60      375.66    279.02 o 
   2  20   2      351.34      288.84     42.33 o 
   4  20   2      316.28      302.25     36.28 o 
   6  20   2       12.76       28.54     27.38 o 
   8  20   2       17.99       54.63     28.70 o 
  10  20   2       23.10       41.50     20.06 o 
 -13  21   2       40.54       68.44     49.52 o 
 -11  21   2       61.62       69.39     40.93 o 
  -9  21   2       27.75       15.08     38.22 o 
  -7  21   2       28.84       50.01     37.38 o 
  -5  21   2      474.37      436.38     39.19 o 
  -3  21   2        5.87        5.99     31.07 o 
  -1  21   2       32.81        0.00     46.74 o 
   1  21   2      343.67      252.31    203.54 o 
   3  21   2       39.16       37.70     29.80 o 
   5  21   2        5.90       27.21     47.61 o 
   7  21   2      130.99      130.72     28.06 o 
   9  21   2      129.67       57.07     19.84 o 
  11  21   2        3.87        6.53      7.77 o 
 -12  22   2        6.85       19.52     44.08 o 
 -10  22   2       78.93       81.28     52.11 o 
  -8  22   2        0.01       76.07     33.07 o 
  -6  22   2      143.07      147.65     39.08 o 
  -4  22   2        0.65       30.43     29.58 o 
  -2  22   2        0.09       21.12     56.81 o 
   0  22   2        5.45       18.40     28.60 o 
   2  22   2       34.47       66.91     28.38 o 
   4  22   2       41.31       28.31     28.42 o 
   6  22   2      101.03       30.82     67.79 o 
   8  22   2       32.31       15.08     15.93 o 
  10  22   2        9.48        3.05      5.37 o 
 -11  23   2       87.16      153.42     45.84 o 
  -9  23   2        1.37        1.93     35.42 o 
  -7  23   2      197.01      231.45     38.05 o 
  -5  23   2       70.32       24.59     31.35 o 
  -3  23   2        1.29       15.30     25.02 o 
  -1  23   2        3.01       24.98     24.55 o 
   1  23   2       43.31       39.41     24.02 o 
   3  23   2      362.92      215.61    204.96 o 
   5  23   2        5.80       14.76     17.97 o 
   7  23   2       82.70       46.39     13.06 o 
   9  23   2       21.72        3.22      3.22 o 
 -10  24   2       15.44       14.95     34.92 o 
  -8  24   2        0.04       11.31     31.15 o 
  -6  24   2       10.55       30.89     30.89 o 
  -4  24   2        2.62       15.20     25.80 o 
  -2  24   2        2.65        3.38     23.87 o 
   0  24   2        0.01        7.41     26.62 o 
   2  24   2        0.72        0.00     19.35 o 
   4  24   2        0.29       11.14     18.19 o 
   6  24   2       15.19       15.54      8.10 o 
  -9  25   2        3.70       21.35     42.69 o 
  -7  25   2       29.69       41.47     30.20 o 
  -5  25   2       48.30       12.14     31.75 o 
  -3  25   2       43.16        9.38     64.49 o 
  -1  25   2       27.86       27.00     24.93 o 
   1  25   2       29.74       45.25     22.56 o 
   3  25   2      108.00       73.18     37.74 o 
   5  25   2        0.02        4.83      4.83 o 
  -6  26   2       16.90       15.57     30.83 o 
  -4  26   2        1.01        4.94     27.01 o 
  -2  26   2       10.26       71.53     23.25 o 
   0  26   2        8.23        6.95     27.59 o 
   2  26   2       17.17       14.40      8.47 o 
   4  26   2        6.33        0.99      5.31 o 
  -3  27   2        1.36        7.47     11.17 o 
  -1  27   2        0.16        4.19      9.92 o 
 -21   1   3      148.80      107.91     34.22 o 
 -19   1   3      346.86      305.32     38.21 o 
 -17   1   3      114.07      110.87     89.83 o 
 -15   1   3      123.78      194.57     62.15 o 
 -13   1   3     1507.11     1404.19     95.62 o 
 -11   1   3     2265.51     2530.67     73.40 o 
  -9   1   3     2024.95     2141.60     71.25 o 
  -7   1   3     8543.41     8993.17    129.79 o 
  -5   1   3    62520.61    70368.28   1077.34 o 
  -3   1   3     4408.95     3476.61    527.04 o 
  -1   1   3    13983.07    17081.92   4538.95 o 
   1   1   3    50510.99    48384.84    823.32 o 
   3   1   3     6346.18     7827.12   4487.09 o 
   5   1   3     3286.99     3901.89   2232.96 o 
   7   1   3      337.97      329.96     29.54 o 
   9   1   3     2657.19     2788.64     30.24 o 
  11   1   3     1135.77      996.37     52.33 o 
  13   1   3      303.87      265.44     36.90 o 
  15   1   3       19.72       41.80     37.99 o 
  17   1   3      102.61       35.13     44.05 o 
 -20   2   3        1.27       23.81     33.78 o 
 -18   2   3       24.09       60.32     33.68 o 
 -16   2   3        3.26       46.00     32.53 o 
 -14   2   3       39.89       27.87     28.49 o 
 -12   2   3     4312.52     4335.93    103.79 o 
 -10   2   3     3444.80     3158.10     60.93 o 
  -8   2   3       12.92       42.22     19.60 o 
  -6   2   3    16629.02    18561.29    374.89 o 
  -4   2   3     6092.01     6921.87    230.67 o 
  -2   2   3     8495.77     9759.52    440.83 o 
   0   2   3    74764.27    84178.02   1206.90 o 
   2   2   3     6021.47     6078.01    109.21 o 
   4   2   3       12.32      226.97    238.91 o 
   6   2   3     1108.22      950.40     38.71 o 
   8   2   3        7.38       75.54     29.75 o 
  10   2   3      844.53      800.47     30.40 o 
  12   2   3       98.96       16.75     54.44 o 
  14   2   3       54.37       34.63     44.77 o 
  16   2   3        5.03       13.48     47.06 o 
 -21   3   3        8.71       58.49     33.84 o 
 -19   3   3        2.62       20.10     44.83 o 
 -17   3   3      372.45      379.28     42.61 o 
 -15   3   3      914.56     1051.00     41.18 o 
 -13   3   3      261.11      183.77     27.30 o 
 -11   3   3     6165.34     5510.90     85.20 o 
  -9   3   3     1126.95     1416.99     28.34 o 
  -7   3   3      814.20      646.67     34.85 o 
  -5   3   3     2380.41     2273.40    143.87 o 
  -3   3   3     9717.63    10819.96    235.09 o 
  -1   3   3       73.45       64.97     12.87 o 
   1   3   3     2648.92     2918.64    117.19 o 
   3   3   3     8021.93     7184.88     72.53 o 
   5   3   3     2316.29     2517.83   1481.92 o 
   7   3   3      450.26      331.07     56.72 o 
   9   3   3     3346.86     2699.56     64.93 o 
  11   3   3      163.86      258.83    190.57 o 
  13   3   3      109.03       50.10     98.05 o 
  15   3   3      537.12      554.55     66.52 o 
  17   3   3       57.99       11.77     42.80 o 
 -20   4   3        8.49       53.13     36.28 o 
 -18   4   3      146.36      139.96     37.92 o 
 -16   4   3       28.96       44.71     35.93 o 
 -14   4   3      601.64      527.83     46.93 o 
 -12   4   3        4.44       18.02     33.31 o 
 -10   4   3     2071.38     2099.85     46.87 o 
  -8   4   3     1826.63     1997.07     47.06 o 
  -6   4   3      625.66      644.98     36.59 o 
  -4   4   3      124.82      170.62     22.30 o 
  -2   4   3      544.56      477.78     30.98 o 
   0   4   3     2070.18     1984.27     34.11 o 
   2   4   3     7530.42     7873.36    184.04 o 
   4   4   3    17838.33    17978.49    393.68 o 
   6   4   3      730.16      672.37     40.92 o 
   8   4   3      753.66      638.52     43.59 o 
  10   4   3      743.87      857.33     66.96 o 
  12   4   3       14.10       22.32     39.26 o 
  14   4   3       13.70       13.73     68.28 o 
  16   4   3        7.29       26.21     75.58 o 
 -21   5   3        6.80       31.51     42.07 o 
 -19   5   3        1.59       71.47     39.03 o 
 -17   5   3       30.20       79.11    104.11 o 
 -15   5   3       86.65        1.84     62.00 o 
 -13   5   3      157.08      111.20    111.20 o 
 -11   5   3     1082.71     1375.68     94.44 o 
  -9   5   3      621.00      554.26     39.96 o 
  -7   5   3     3235.71     3146.72    123.55 o 
  -5   5   3      421.36      342.57     17.05 o 
  -3   5   3    22027.86    24021.60    285.76 o 
  -1   5   3    39437.11    39602.47   4446.80 o 
   1   5   3     1279.09     1562.96    205.76 o 
   3   5   3     1544.24     1660.88     47.90 o 
   5   5   3      955.86     1006.24     41.48 o 
   7   5   3     3993.19     4286.76     59.10 o 
   9   5   3     1771.87     1588.70     54.92 o 
  11   5   3     3996.85     4687.76    216.23 o 
  13   5   3      250.54      257.67    119.21 o 
  15   5   3       26.91       56.60     42.52 o 
  17   5   3       25.07       13.87     47.76 o 
 -20   6   3      112.86      158.65     52.79 o 
 -18   6   3      103.27       86.94    127.93 o 
 -16   6   3        2.90        4.23     71.93 o 
 -14   6   3       26.72        0.18     37.62 o 
 -12   6   3      139.35      246.38     37.20 o 
 -10   6   3      933.39     1028.03    799.66 o 
  -8   6   3     1512.45     1677.95    332.60 o 
  -6   6   3     8544.66     8737.70    256.80 o 
  -4   6   3     1403.04     2361.96   1401.81 o 
  -2   6   3     5618.09     6232.66     70.89 o 
   0   6   3     3625.24     4002.92    111.89 o 
   2   6   3      393.58      509.43     23.18 o 
   4   6   3     1606.54     1284.27     83.83 o 
   6   6   3      167.34       57.34     44.63 o 
   8   6   3     1494.09     1503.53     85.70 o 
  10   6   3     1391.07     1393.05     49.09 o 
  12   6   3        8.38        6.66     41.24 o 
  14   6   3        2.25       14.76     53.11 o 
  16   6   3       29.12       28.62     42.79 o 
 -19   7   3       26.30        9.99     52.99 o 
 -17   7   3       61.41       65.49     74.21 o 
 -15   7   3      168.05      263.20     68.11 o 
 -13   7   3      367.87      179.46    125.76 o 
 -11   7   3     6977.50     6281.26   3651.30 o 
  -9   7   3       69.91        4.51     27.40 o 
  -7   7   3     2720.74     3038.76     45.95 o 
  -5   7   3     2902.63     2944.07     46.95 o 
  -3   7   3     9935.77    10746.45     68.63 o 
  -1   7   3     6303.41     6557.97     63.76 o 
   1   7   3      123.63       91.36     60.00 o 
   3   7   3        0.14       17.33     23.33 o 
   5   7   3     3256.87     3113.05    112.78 o 
   7   7   3     1632.58     1697.21     32.28 o 
   9   7   3        9.89       14.79     35.79 o 
  11   7   3        4.58       18.41     39.47 o 
  13   7   3       56.47       38.01     40.32 o 
  15   7   3      119.58      188.95     38.95 o 
 -20   8   3        0.08       15.38     52.82 o 
 -18   8   3       41.77       66.92     92.81 o 
 -16   8   3        9.73       57.82     45.79 o 
 -14   8   3       62.67      223.48    134.86 o 
 -12   8   3        6.84       11.81     43.78 o 
 -10   8   3     1174.77     1164.98     59.96 o 
  -8   8   3       42.09       25.85     32.81 o 
  -6   8   3    21228.10    21000.65  11888.75 o 
  -4   8   3       61.28       99.75     21.15 o 
  -2   8   3     7633.25     7956.78     87.68 o 
   0   8   3      644.02      637.44     32.37 o 
   2   8   3     3390.36     2847.84    126.32 o 
   4   8   3      558.68      470.94     28.87 o 
   6   8   3      299.74      279.03     53.52 o 
   8   8   3      110.00       53.56     25.76 o 
  10   8   3      366.30      245.88     43.43 o 
  12   8   3       61.14       69.02     39.05 o 
  14   8   3      124.53       35.65     40.92 o 
  16   8   3        0.08       70.96     64.05 o 
 -19   9   3       28.23       87.03     53.22 o 
 -17   9   3      162.73       83.36     52.27 o 
 -15   9   3      215.19       34.88    109.06 o 
 -13   9   3     1279.25     1254.76    811.09 o 
 -11   9   3     1253.69      659.13    408.66 o 
  -9   9   3     1839.10     2399.39    658.45 o 
  -7   9   3     3564.45     3651.98   2177.11 o 
  -5   9   3      354.13     1015.75    493.06 o 
  -3   9   3     1733.07     1918.37    470.80 o 
  -1   9   3       15.22        3.06     19.24 o 
   1   9   3    19174.72    20457.86    665.07 o 
   3   9   3    14237.18    16430.63    550.34 o 
   5   9   3      183.22      196.54     29.40 o 
   7   9   3       79.73      168.63     58.36 o 
   9   9   3      466.23      623.26     37.47 o 
  11   9   3      302.59      233.33     40.41 o 
  13   9   3        5.26       20.30     39.16 o 
  15   9   3      151.72      118.13     39.57 o 
 -20  10   3        0.01        4.87     92.70 o 
 -18  10   3       28.35      112.00     92.04 o 
 -16  10   3      571.96      433.91    407.98 o 
 -14  10   3      567.30      433.75     54.83 o 
 -12  10   3       54.12      142.27    114.21 o 
 -10  10   3      475.79      629.64     79.28 o 
  -8  10   3       45.98       72.23     38.90 o 
  -6  10   3     5624.37     5512.37     72.60 o 
  -4  10   3        8.11       14.42     20.39 o 
  -2  10   3    27560.19    30741.99    845.51 o 
   0  10   3     9381.14     8489.44     98.69 o 
   2  10   3    11653.30    11177.86    382.85 o 
   4  10   3      641.45      788.08     45.16 o 
   6  10   3       32.27       19.29     26.86 o 
   8  10   3     1110.70     1103.28    687.36 o 
  10  10   3      827.68      803.12     38.90 o 
  12  10   3        1.15       29.08     79.48 o 
  14  10   3        0.02       27.58     81.51 o 
  16  10   3        0.02       48.50     45.95 o 
 -19  11   3        0.06       51.06     64.80 o 
 -17  11   3       24.81       71.74     47.20 o 
 -15  11   3      245.92      219.69     52.80 o 
 -13  11   3       19.63       41.80     41.80 o 
 -11  11   3     1404.96     1808.38    540.51 o 
  -9  11   3        7.03       14.01     28.48 o 
  -7  11   3      355.92      237.32     29.08 o 
  -5  11   3       57.33      746.67    430.88 o 
  -3  11   3        5.12       28.02     28.02 o 
  -1  11   3     5804.91     5419.99     67.92 o 
   1  11   3        4.11        4.86     23.81 o 
   3  11   3     1865.74     1818.99     58.45 o 
   5  11   3       40.07       23.58     23.58 o 
   7  11   3      177.57      196.38     35.97 o 
   9  11   3     1567.71     1621.51   1033.17 o 
  11  11   3       53.32       41.73     32.61 o 
  13  11   3       16.35       47.03     38.91 o 
  15  11   3       27.34       15.16     34.18 o 
 -18  12   3      140.43       72.47     52.17 o 
 -16  12   3       24.03       46.46     49.28 o 
 -14  12   3      307.22      321.94    198.41 o 
 -12  12   3      137.13       64.46     32.22 o 
 -10  12   3      336.14      206.68    212.30 o 
  -8  12   3       19.19       60.79     25.28 o 
  -6  12   3        0.30       62.14    121.89 o 
  -4  12   3      612.63      568.77     22.40 o 
  -2  12   3      874.85     1044.92     36.35 o 
   0  12   3     1912.98     1989.78     50.53 o 
   2  12   3      247.43      195.51     44.40 o 
   4  12   3      857.83      850.60     37.36 o 
   6  12   3      258.35      334.84     36.16 o 
   8  12   3      317.88      309.80     40.55 o 
  10  12   3        0.06       41.76     41.76 o 
  12  12   3      150.90        1.87     75.34 o 
  14  12   3       18.48       72.99     36.46 o 
 -19  13   3       71.70      107.71     93.01 o 
 -17  13   3       37.85      119.55     57.27 o 
 -15  13   3       41.56       26.35     63.68 o 
 -13  13   3       13.27       76.58     50.22 o 
 -11  13   3      587.20      272.73    292.78 o 
  -9  13   3     2373.31     2085.21     58.72 o 
  -7  13   3      363.42      378.37    274.49 o 
  -5  13   3     1575.59     1849.94     86.63 o 
  -3  13   3      266.05       31.09    157.00 o 
  -1  13   3     2567.76     2048.71     71.16 o 
   1  13   3       43.71        8.59     39.64 o 
   3  13   3      218.02      122.13     33.15 o 
   5  13   3      938.20     1027.32    102.59 o 
   7  13   3       62.34        6.17     35.77 o 
   9  13   3       91.78      158.45     38.38 o 
  11  13   3       47.84       99.54     49.91 o 
  13  13   3        6.88       15.67     31.13 o 
 -18  14   3        4.11       16.16     85.41 o 
 -16  14   3        8.58       52.08     86.79 o 
 -14  14   3      400.00      375.67     46.26 o 
 -12  14   3      391.40      323.82     45.97 o 
 -10  14   3       25.71      158.57     49.36 o 
  -8  14   3      572.05      486.89     50.02 o 
  -6  14   3     1099.69     1201.87     56.45 o 
  -4  14   3       61.55      104.52    121.32 o 
  -2  14   3        6.72       22.88     57.96 o 
   0  14   3     1883.76     2225.28     52.81 o 
   2  14   3      975.99      885.88     37.30 o 
   4  14   3      644.48      593.28     37.75 o 
   6  14   3       19.87       19.05     33.28 o 
   8  14   3     1472.07     1226.53    113.37 o 
  10  14   3       21.09      113.34     56.24 o 
  12  14   3        0.09       39.73     39.84 o 
  14  14   3       16.77       13.94     40.15 o 
 -17  15   3        0.30       30.66     49.94 o 
 -15  15   3       32.60        5.35     39.86 o 
 -13  15   3        0.33       33.13     79.51 o 
 -11  15   3      454.59      452.63     72.10 o 
  -9  15   3     2497.99     2271.57     67.19 o 
  -7  15   3        0.35        9.70     40.15 o 
  -5  15   3     1359.57      707.17    470.58 o 
  -3  15   3     2433.24     2751.57     28.56 o 
  -1  15   3       95.32       85.81     33.01 o 
   1  15   3      376.16      452.35     54.78 o 
   3  15   3      205.86      224.81     53.14 o 
   5  15   3     1829.04     2028.18     60.37 o 
   7  15   3      236.12      217.95     38.12 o 
   9  15   3        3.81        6.42     36.37 o 
  11  15   3       69.56       94.79     82.17 o 
  13  15   3        5.30        3.04     32.05 o 
 -16  16   3       12.25       57.78     35.97 o 
 -14  16   3       80.61       37.20     47.81 o 
 -12  16   3       51.38      144.91     42.29 o 
 -10  16   3       43.27        4.73     36.80 o 
  -8  16   3       39.87       57.55     36.83 o 
  -6  16   3      836.82     1033.24     67.37 o 
  -4  16   3     1876.97     1546.83    908.81 o 
  -2  16   3       20.47       37.69     34.37 o 
   0  16   3     2882.71     2589.12     70.02 o 
   2  16   3     1047.24     1111.63     72.62 o 
   4  16   3       10.86       13.40     31.57 o 
   6  16   3      150.80      233.02     47.12 o 
   8  16   3      156.96      195.16     99.85 o 
  10  16   3       78.42       82.19     40.97 o 
  12  16   3       19.87       60.56     33.43 o 
 -17  17   3       33.22        1.75     63.39 o 
 -15  17   3        7.40       83.30     64.02 o 
 -13  17   3        7.78        3.09     40.06 o 
 -11  17   3      253.94      486.91    336.03 o 
  -9  17   3      229.95      193.03     43.12 o 
  -7  17   3        2.80       22.92     56.01 o 
  -5  17   3      158.70       22.75     81.89 o 
  -3  17   3     2532.74     2756.47     29.67 o 
  -1  17   3     1041.90      665.21    299.25 o 
   1  17   3     2159.54     1920.82     58.65 o 
   3  17   3       30.24       14.61     29.50 o 
   5  17   3     1574.89     1590.89    121.99 o 
   7  17   3       75.32       30.47     45.40 o 
   9  17   3       64.79       82.47     38.38 o 
  11  17   3       14.62       43.23     33.41 o 
  13  17   3        9.35       10.55     22.26 o 
 -16  18   3       68.03      129.59     52.87 o 
 -14  18   3       44.71      114.76     45.72 o 
 -12  18   3       10.66       41.01     41.01 o 
 -10  18   3       20.28       70.47     54.18 o 
  -8  18   3      182.89       91.01     39.61 o 
  -6  18   3     1531.24     1407.89     68.40 o 
  -4  18   3      167.44      213.89     34.10 o 
  -2  18   3       22.50      103.60     33.41 o 
   0  18   3     2138.64     2129.73     61.01 o 
   2  18   3        0.66       26.58     32.01 o 
   4  18   3       18.93       64.21     62.87 o 
   6  18   3        0.56       27.22     31.33 o 
   8  18   3        4.46       11.59     35.48 o 
  10  18   3       49.21       75.26     34.60 o 
  12  18   3        9.21       53.57     22.21 o 
 -15  19   3       20.91       17.45     49.36 o 
 -13  19   3       44.88      141.68     48.47 o 
 -11  19   3        0.40       62.88     62.88 o 
  -9  19   3      482.41      322.64     50.75 o 
  -7  19   3      474.30      390.24     74.95 o 
  -5  19   3        2.34       14.27     44.18 o 
  -3  19   3     1480.45     1485.12     56.30 o 
  -1  19   3        8.69       70.13    103.87 o 
   1  19   3       32.79       27.49     34.16 o 
   3  19   3      105.42       78.60     41.88 o 
   5  19   3       61.30       34.62     79.41 o 
   7  19   3        1.89       15.01     50.16 o 
   9  19   3       19.68       21.94     50.31 o 
  11  19   3       13.94       26.52     19.56 o 
 -14  20   3        0.57       47.79     48.68 o 
 -12  20   3      372.09      513.29     58.08 o 
 -10  20   3      103.96       70.76     57.07 o 
  -8  20   3       25.34       29.43     41.21 o 
  -6  20   3        0.97       32.69     33.90 o 
  -4  20   3      423.46      169.18    154.44 o 
  -2  20   3      970.70      528.14    320.03 o 
   0  20   3      351.08      358.10     56.82 o 
   2  20   3       94.32      180.87     32.35 o 
   4  20   3       65.40       18.20     31.15 o 
   6  20   3        0.17       36.56     29.54 o 
   8  20   3        0.93        1.90     46.85 o 
  10  20   3      106.34       25.59     37.63 o 
 -13  21   3       31.51      103.84     46.48 o 
 -11  21   3        8.38       62.63     42.27 o 
  -9  21   3       69.22       28.41     40.19 o 
  -7  21   3       92.37       50.60     32.65 o 
  -5  21   3       93.04       39.01     47.24 o 
  -3  21   3      171.22      174.87     33.78 o 
  -1  21   3      730.74      499.14    320.26 o 
   1  21   3        0.97       29.75     32.34 o 
   3  21   3        4.76       28.76     28.76 o 
   5  21   3       40.30       34.16     26.58 o 
   7  21   3      118.84       59.27     43.03 o 
   9  21   3       12.71       14.02     14.77 o 
 -12  22   3       35.50       14.84     41.99 o 
 -10  22   3      122.83      144.71     41.52 o 
  -8  22   3        0.01       30.58     34.60 o 
  -6  22   3        2.82        1.96     30.52 o 
  -4  22   3       30.17       58.34     65.86 o 
  -2  22   3      166.40       75.63    108.16 o 
   0  22   3      120.65       16.84     42.91 o 
   2  22   3      104.94        9.58     82.94 o 
   4  22   3       98.46      183.01     77.82 o 
   6  22   3       20.77       21.34     19.88 o 
   8  22   3        0.06       10.99     12.10 o 
 -11  23   3        0.03       29.07     40.32 o 
  -9  23   3        5.76       29.78     34.92 o 
  -7  23   3       15.37       27.55     33.77 o 
  -5  23   3       27.18       19.19     32.08 o 
  -3  23   3        0.88       15.92     27.66 o 
  -1  23   3      283.71      134.84     76.82 o 
   1  23   3        2.14        5.56     23.61 o 
   3  23   3       92.19       18.03     50.32 o 
   5  23   3        0.01        0.47     14.68 o 
   7  23   3       10.25        3.75      9.37 o 
 -10  24   3       40.75        6.68    119.19 o 
  -8  24   3        6.22       34.27     34.27 o 
  -6  24   3       37.46       76.41     67.72 o 
  -4  24   3      132.69       53.76     26.63 o 
  -2  24   3      237.83      152.00     26.86 o 
   0  24   3       15.88        5.83     21.43 o 
   2  24   3        0.35        0.23     44.86 o 
   4  24   3       28.31        2.45     12.14 o 
   6  24   3        0.16        1.33      4.89 o 
  -9  25   3        4.82       54.09     26.52 o 
  -7  25   3        0.84        8.24     27.16 o 
  -5  25   3       28.93       19.82     26.32 o 
  -3  25   3        1.38        9.66     22.09 o 
  -1  25   3       27.44       40.90     25.93 o 
   1  25   3       15.74       37.51     18.75 o 
   3  25   3        0.82       13.27     12.02 o 
   5  25   3        8.68        1.36      2.64 o 
  -6  26   3        0.04        0.00     27.38 o 
  -4  26   3       45.94       42.37     17.13 o 
  -2  26   3       21.30        1.17     16.43 o 
   0  26   3        1.36        9.21      9.21 o 
   2  26   3        5.60        3.67      4.59 o 
 -20   0   4      441.87      588.66     64.01 o 
 -18   0   4     1595.73     1316.61     71.59 o 
 -16   0   4        5.78       34.23     37.66 o 
 -14   0   4     5591.46     4753.60    101.22 o 
 -12   0   4     1873.89     1586.83     59.60 o 
 -10   0   4     3127.99     2914.50     65.71 o 
  -8   0   4      811.38      622.13     52.83 o 
  -6   0   4   339493.31   356033.00   2563.32 o 
  -4   0   4  1568990.13  1634009.88   5622.84 o 
  -2   0   4   191529.36   182275.70   1481.42 o 
   0   0   4    20868.45    18945.33    360.20 o 
   2   0   4    23065.93    25349.89    194.99 o 
   4   0   4    22440.75    23817.63     39.79 o 
   6   0   4     1020.02      957.86     42.51 o 
   8   0   4       58.64       44.05     44.05 o 
  10   0   4     5210.75     5829.17     45.15 o 
  12   0   4     2914.26     2922.25     50.42 o 
  14   0   4        4.61       94.83     59.27 o 
  16   0   4       61.39       44.80     67.19 o 
 -21   1   4        2.81       17.97     29.71 o 
 -19   1   4       14.06       19.98     33.99 o 
 -17   1   4       16.54       28.50     28.50 o 
 -15   1   4       10.37       26.90     26.90 o 
 -13   1   4      677.71      804.36     67.42 o 
 -11   1   4        0.12        9.72     21.99 o 
  -9   1   4     2680.38     3201.68     77.06 o 
  -7   1   4     4359.43     4211.90     84.31 o 
  -5   1   4     5734.76     6310.87     95.48 o 
  -3   1   4    57427.91    64609.52    826.24 o 
  -1   1   4     2821.48     4085.80   1104.25 o 
   1   1   4     9746.23    12425.92   3258.02 o 
   3   1   4     4534.90     4961.70     66.96 o 
   5   1   4     2065.40     2089.33     27.49 o 
   7   1   4       62.43       30.34     28.24 o 
   9   1   4      499.72      452.35    241.55 o 
  11   1   4        2.44       29.97    114.83 o 
  13   1   4       72.76       72.46     64.66 o 
  15   1   4        0.71       51.14     51.14 o 
 -20   2   4        8.02        7.16     38.61 o 
 -18   2   4      673.64      608.07     41.62 o 
 -16   2   4     1218.64     1018.47     96.12 o 
 -14   2   4      223.56      192.90     28.45 o 
 -12   2   4     2799.78     2592.27    114.20 o 
 -10   2   4     1775.93     1567.64     44.13 o 
  -8   2   4     1884.24     1988.75     56.21 o 
  -6   2   4       24.42       22.93     23.16 o 
  -4   2   4      971.01     1104.61     38.82 o 
  -2   2   4     5447.66     6284.41    137.44 o 
   0   2   4     1139.17      954.44     30.37 o 
   2   2   4     3094.11     3551.75    989.07 o 
   4   2   4     6502.21     7255.50    160.62 o 
   6   2   4     1058.13     1185.52    187.84 o 
   8   2   4      613.25      509.82     30.88 o 
  10   2   4     1769.84     1953.52   1210.12 o 
  12   2   4      191.92       88.99     80.71 o 
  14   2   4       40.59       51.95     50.09 o 
  16   2   4       29.31       28.65     41.57 o 
 -21   3   4       12.69        3.42     36.01 o 
 -19   3   4        3.70       27.36     42.23 o 
 -17   3   4        0.08       78.31     33.40 o 
 -15   3   4      589.33      459.66    327.24 o 
 -13   3   4      188.04      150.64     28.40 o 
 -11   3   4     1060.82     1253.13     70.88 o 
  -9   3   4     7852.76     7433.54     79.28 o 
  -7   3   4     4723.99     5176.76     71.98 o 
  -5   3   4     1595.87     1988.36     41.14 o 
  -3   3   4    24670.04    31185.96   8320.32 o 
  -1   3   4        3.23       51.89     26.90 o 
   1   3   4     7208.04     6877.17    100.62 o 
   3   3   4     1109.28      616.09    191.76 o 
   5   3   4     3560.39     3849.39     70.43 o 
   7   3   4      260.68      232.48     29.80 o 
   9   3   4        0.01        4.28     38.94 o 
  11   3   4        2.77       37.43     37.43 o 
  13   3   4       72.56       75.29     66.90 o 
  15   3   4       52.71       11.92     54.39 o 
 -20   4   4        0.06       37.89     42.03 o 
 -18   4   4      198.61      234.12     45.19 o 
 -16   4   4      505.98      648.80     79.47 o 
 -14   4   4      369.92      315.85     34.96 o 
 -12   4   4     1156.11     1391.27     80.26 o 
 -10   4   4     3441.48     2853.05    118.98 o 
  -8   4   4      306.56      168.09     41.94 o 
  -6   4   4       20.54       33.33     23.06 o 
  -4   4   4      735.56      894.03     61.60 o 
  -2   4   4        2.71        5.04     22.51 o 
   0   4   4     1519.29     1663.35     50.13 o 
   2   4   4     3170.34     2950.19     53.44 o 
   4   4   4     1362.97     1568.79     65.63 o 
   6   4   4     2993.80     2930.82     65.97 o 
   8   4   4      954.61     1091.12     53.10 o 
  10   4   4      503.99      438.56    158.72 o 
  12   4   4       14.37       65.19     84.65 o 
  14   4   4      152.87      137.02    105.68 o 
  16   4   4       33.92       31.09     43.58 o 
 -21   5   4        1.08       23.50     46.03 o 
 -19   5   4       12.37       36.21     44.56 o 
 -17   5   4       24.41       23.23     41.55 o 
 -15   5   4      129.73      206.55     37.50 o 
 -13   5   4     1880.84     1391.02    830.95 o 
 -11   5   4     5199.08     5138.47     89.38 o 
  -9   5   4      586.73      568.49     33.73 o 
  -7   5   4     7933.96     9030.47     89.19 o 
  -5   5   4     4234.80     4796.46     52.26 o 
  -3   5   4     5679.47     6415.72    360.64 o 
  -1   5   4     8538.26     9083.60    915.20 o 
   1   5   4     7478.07     6428.05     69.75 o 
   3   5   4     5503.19     5819.37     98.03 o 
   5   5   4    10738.20    11723.49    172.47 o 
   7   5   4      234.30      110.16     69.10 o 
   9   5   4       79.85       40.90     37.30 o 
  11   5   4       35.20       67.81     39.38 o 
  13   5   4        6.31       58.73     45.72 o 
  15   5   4        0.09       36.58     43.44 o 
 -20   6   4       53.72       20.60     52.45 o 
 -18   6   4      253.93      307.63     54.44 o 
 -16   6   4      640.55      747.82    531.06 o 
 -14   6   4      439.05      614.06    109.62 o 
 -12   6   4     1042.27     1408.50     54.28 o 
 -10   6   4     3824.87     4337.09     73.72 o 
  -8   6   4      707.04      560.21     47.67 o 
  -6   6   4     8625.95     7283.12    319.26 o 
  -4   6   4     7196.55     5683.26   3340.26 o 
  -2   6   4    27742.24    25408.30    238.76 o 
   0   6   4    11294.96    10266.37    204.36 o 
   2   6   4     8644.14     9112.45    119.71 o 
   4   6   4     4332.73     4948.26    213.84 o 
   6   6   4      413.29      347.28     29.48 o 
   8   6   4     1634.72     1668.47     57.48 o 
  10   6   4     1548.83     1287.09     59.86 o 
  12   6   4        4.34        3.99     38.86 o 
  14   6   4        1.85        8.88     86.97 o 
  16   6   4       24.31       21.44     58.17 o 
 -21   7   4       87.77      160.82     74.76 o 
 -19   7   4      318.85      497.73     67.81 o 
 -17   7   4      324.33      404.28    247.58 o 
 -15   7   4      461.02      548.45     47.61 o 
 -13   7   4      281.18      210.05     40.42 o 
 -11   7   4     4169.84     4847.31     83.51 o 
  -9   7   4      295.52      316.99     26.58 o 
  -7   7   4      227.10      294.95     20.93 o 
  -5   7   4    15575.34    16867.03    309.93 o 
  -3   7   4        0.58       45.63     21.32 o 
  -1   7   4     1201.09      990.95     48.57 o 
   1   7   4      129.18      176.29     23.35 o 
   3   7   4    16757.75    18312.68    533.21 o 
   5   7   4       71.96      182.45     30.53 o 
   7   7   4      130.14      125.67     28.02 o 
   9   7   4     2682.29     2407.95     67.25 o 
  11   7   4      332.81      418.89     48.65 o 
  13   7   4      151.18      178.74     39.15 o 
  15   7   4       11.81        8.89     83.41 o 
 -20   8   4       45.87      156.22    107.47 o 
 -18   8   4       60.36       31.75     52.57 o 
 -16   8   4       87.40       78.54     71.32 o 
 -14   8   4      805.80      941.37     55.43 o 
 -12   8   4     3065.13     3041.89     84.86 o 
 -10   8   4     6822.58     7159.41   4220.95 o 
  -8   8   4     5623.62     6056.45     57.69 o 
  -6   8   4     1099.09     1112.80     34.49 o 
  -4   8   4     2379.96     2359.46   1439.12 o 
  -2   8   4       76.88       17.19     17.37 o 
   0   8   4     7041.60     8286.85    224.06 o 
   2   8   4    13226.87    15103.58   1084.90 o 
   4   8   4     4919.00     5727.13    275.57 o 
   6   8   4     2771.07     2294.04     59.60 o 
   8   8   4       15.46       51.16     27.69 o 
  10   8   4      251.27      280.01     42.65 o 
  12   8   4        1.51       15.38     40.78 o 
  14   8   4       14.90       49.95     37.00 o 
 -19   9   4        0.22        0.00     57.98 o 
 -17   9   4      197.24      331.96     87.73 o 
 -15   9   4      447.83      381.23    140.90 o 
 -13   9   4     2087.42     1477.64    907.85 o 
 -11   9   4     1029.01      587.23    442.64 o 
  -9   9   4       33.73      127.72     61.86 o 
  -7   9   4        1.30       19.26     23.84 o 
  -5   9   4        8.76       19.32     19.32 o 
  -3   9   4      420.37      390.23     64.67 o 
  -1   9   4     3203.43     3702.45     95.26 o 
   1   9   4     1151.42      830.91    134.93 o 
   3   9   4    11351.19    10331.28    418.17 o 
   5   9   4      204.30      108.26     41.18 o 
   7   9   4       52.60       13.35     34.61 o 
   9   9   4      437.81      406.86     35.32 o 
  11   9   4        9.54       30.55     40.03 o 
  13   9   4        0.72       34.84     40.19 o 
  15   9   4        0.28       89.23     36.42 o 
 -20  10   4       17.49       35.12     63.83 o 
 -18  10   4       11.97       54.99     53.02 o 
 -16  10   4        1.98        7.63     48.58 o 
 -14  10   4       86.91      137.91    247.17 o 
 -12  10   4       21.48       27.76    114.03 o 
 -10  10   4     1573.05     1621.43     36.52 o 
  -8  10   4       39.77        1.26     38.60 o 
  -6  10   4     2013.79      739.09    539.45 o 
  -4  10   4     5898.04     6071.59    123.09 o 
  -2  10   4      130.12       92.77     21.24 o 
   0  10   4     7041.55     7916.85    115.42 o 
   2  10   4        2.56        2.29     22.68 o 
   4  10   4      292.81      244.78     45.39 o 
   6  10   4      475.24      673.39     41.16 o 
   8  10   4      193.02      145.77     39.78 o 
  10  10   4       59.19       29.71     32.74 o 
  12  10   4       21.60       84.71    101.90 o 
  14  10   4       12.59       16.75     43.67 o 
 -19  11   4       25.87       51.64     57.55 o 
 -17  11   4        4.14      123.63     49.79 o 
 -15  11   4      744.41      928.96    591.17 o 
 -13  11   4      114.12       82.69     69.29 o 
 -11  11   4     3670.15     3099.44    879.54 o 
  -9  11   4     1483.47     1507.21     54.85 o 
  -7  11   4      158.45      195.90     27.02 o 
  -5  11   4     1048.28     1286.36     44.96 o 
  -3  11   4     2755.60     2597.78     50.55 o 
  -1  11   4        0.73        2.10     20.69 o 
   1  11   4     3208.54     2940.51     55.67 o 
   3  11   4     1977.19     1899.85     49.15 o 
   5  11   4     3103.02     2872.17    105.26 o 
   7  11   4      998.50     1235.03     54.79 o 
   9  11   4        5.25       40.69     40.88 o 
  11  11   4        6.49       14.43     30.52 o 
  13  11   4       97.75       46.01     43.38 o 
 -18  12   4      127.58       62.22    105.68 o 
 -16  12   4      355.38      329.96    182.77 o 
 -14  12   4      571.86      701.74    433.92 o 
 -12  12   4      107.97      158.11     28.88 o 
 -10  12   4      370.71      384.74    237.58 o 
  -8  12   4      354.28      230.18    119.20 o 
  -6  12   4      163.28      440.97    338.29 o 
  -4  12   4      286.13      382.66     97.04 o 
  -2  12   4     4979.53     4627.07     67.02 o 
   0  12   4        0.24        4.91     21.38 o 
   2  12   4       44.32       73.20     23.42 o 
   4  12   4       41.47      113.55     69.22 o 
   6  12   4     1189.34     1080.67     82.75 o 
   8  12   4     1116.23      737.34    516.99 o 
  10  12   4      363.20      440.13    305.30 o 
  12  12   4        5.20        2.76     34.33 o 
  14  12   4        5.58       26.31     37.10 o 
 -19  13   4        6.36       88.79     71.76 o 
 -17  13   4       27.39        7.23    106.37 o 
 -15  13   4       47.90       34.88     61.03 o 
 -13  13   4       17.06       16.47     49.08 o 
 -11  13   4      813.80      363.16    253.72 o 
  -9  13   4      184.54      406.74    366.48 o 
  -7  13   4     3168.85     1535.98    943.46 o 
  -5  13   4     1038.82     1327.52     51.15 o 
  -3  13   4     2386.92     2680.74    533.80 o 
  -1  13   4      323.40      321.92     23.38 o 
   1  13   4      523.82      528.72     32.67 o 
   3  13   4        0.38       11.25     35.56 o 
   5  13   4      516.94      700.62     44.43 o 
   7  13   4      566.08      483.85     45.79 o 
   9  13   4       12.56       11.95     40.98 o 
  11  13   4        9.10       28.02     42.26 o 
  13  13   4        2.48        5.57     30.71 o 
 -18  14   4       20.04       32.84    126.89 o 
 -16  14   4        3.64       50.38     50.38 o 
 -14  14   4       63.90       72.22     84.33 o 
 -12  14   4      428.62      199.89    173.73 o 
 -10  14   4      594.87      549.04     35.16 o 
  -8  14   4      723.16      456.06    274.70 o 
  -6  14   4       26.66       18.77     26.53 o 
  -4  14   4     1276.01     1139.96     40.22 o 
  -2  14   4      100.80       32.65     23.45 o 
   0  14   4     1550.63     1255.18     50.65 o 
   2  14   4      897.11      758.49     37.15 o 
   4  14   4     1604.36     1417.24     52.21 o 
   6  14   4      106.22       29.62     58.65 o 
   8  14   4       58.70       52.89     40.51 o 
  10  14   4       73.71      107.07     42.85 o 
  12  14   4        0.48       86.59     38.62 o 
 -17  15   4        4.00       59.76     52.97 o 
 -15  15   4      102.42       83.44     34.46 o 
 -13  15   4        1.31       38.06     38.06 o 
 -11  15   4      454.26      317.50     46.91 o 
  -9  15   4      125.32      167.47    143.95 o 
  -7  15   4      935.49      924.34     46.88 o 
  -5  15   4       36.50       62.08     36.88 o 
  -3  15   4     3904.88     4341.00     63.42 o 
  -1  15   4        2.15       39.46     33.09 o 
   1  15   4     1388.84     1096.78     85.99 o 
   3  15   4       13.52       66.93     34.71 o 
   5  15   4      224.65      277.79     40.62 o 
   7  15   4       53.94       42.36     37.84 o 
   9  15   4        3.73       16.66     58.28 o 
  11  15   4       33.38       37.92     39.33 o 
  13  15   4        1.23        7.09     55.15 o 
 -18  16   4        9.40       33.83     76.12 o 
 -16  16   4        0.00       54.27     35.55 o 
 -14  16   4        1.14       15.08     40.39 o 
 -12  16   4      116.17      126.12     41.63 o 
 -10  16   4      630.98      401.30    235.68 o 
  -8  16   4     1583.15      986.93    668.35 o 
  -6  16   4       28.95       33.28     34.47 o 
  -4  16   4      396.65      305.44    156.15 o 
  -2  16   4      358.47      301.22     75.32 o 
   0  16   4       57.49       68.20     41.80 o 
   2  16   4     1018.91     1055.76     48.50 o 
   4  16   4       29.31       14.57     31.21 o 
   6  16   4      133.44      198.98     37.43 o 
   8  16   4      266.48      345.38     43.15 o 
  10  16   4       13.16        1.93     38.06 o 
  12  16   4       49.79       12.66     55.75 o 
 -17  17   4       67.99        0.08     44.06 o 
 -15  17   4       79.94       30.21    104.08 o 
 -13  17   4       70.01       89.02     46.86 o 
 -11  17   4       67.83       41.50     36.91 o 
  -9  17   4       51.14       16.79     37.30 o 
  -7  17   4      667.29      653.54    422.76 o 
  -5  17   4       26.70       85.83     57.04 o 
  -3  17   4      227.17      182.93     37.74 o 
  -1  17   4       48.59       93.08     35.57 o 
   1  17   4       67.51       74.59     30.56 o 
   3  17   4       57.21       20.20     32.70 o 
   5  17   4      288.77      339.24     41.79 o 
   7  17   4       66.79      109.05     35.58 o 
   9  17   4      109.24      226.23     98.38 o 
  11  17   4       32.20       34.12     71.89 o 
 -16  18   4       13.89       68.04     76.00 o 
 -14  18   4       26.62      134.65     44.06 o 
 -12  18   4      120.24       26.26     64.45 o 
 -10  18   4      142.74      108.90     42.27 o 
  -8  18   4      316.39      116.47    106.03 o 
  -6  18   4        1.71       37.15     37.15 o 
  -4  18   4     1077.80      847.99     50.36 o 
  -2  18   4      188.08      203.52     33.51 o 
   0  18   4       84.82       66.94     43.26 o 
   2  18   4        0.95       17.30     35.05 o 
   4  18   4       95.26       19.29     36.01 o 
   6  18   4       33.94       42.36     33.20 o 
   8  18   4       93.28       46.56    100.28 o 
  10  18   4       20.95       21.67     27.84 o 
 -15  19   4       20.51       80.71     54.30 o 
 -13  19   4       78.95      159.54     89.37 o 
 -11  19   4        0.10        5.88     90.27 o 
  -9  19   4      331.38      405.65    403.54 o 
  -7  19   4       94.12       26.16     35.10 o 
  -5  19   4     2598.52     2052.81   1306.23 o 
  -3  19   4      368.93      294.91     38.01 o 
  -1  19   4      705.11      508.57    315.58 o 
   1  19   4      826.25      695.31     45.86 o 
   3  19   4       34.52      113.96     33.41 o 
   5  19   4       15.41       30.09     30.09 o 
   7  19   4        0.47        6.06     31.19 o 
   9  19   4      163.91       68.74     61.81 o 
 -14  20   4       27.44       36.64     48.57 o 
 -12  20   4        5.47       49.07     49.07 o 
 -10  20   4       27.72        4.07     40.77 o 
  -8  20   4       93.93      168.56    146.55 o 
  -6  20   4      112.61       37.19     35.38 o 
  -4  20   4      255.75       98.62    128.76 o 
  -2  20   4      139.59      254.90    164.32 o 
   0  20   4      124.60       84.16     32.56 o 
   2  20   4       59.67       31.20     29.96 o 
   4  20   4       10.88        5.49     31.10 o 
   6  20   4       21.46       59.45     25.38 o 
   8  20   4        0.37        1.16     22.85 o 
  10  20   4        0.99       23.98     18.27 o 
 -13  21   4       41.54      105.64     47.68 o 
 -11  21   4       17.82       56.10     38.08 o 
  -9  21   4        6.63       46.09     37.31 o 
  -7  21   4        0.23       27.56     32.99 o 
  -5  21   4       44.76       28.57     31.35 o 
  -3  21   4        0.37       29.40     88.44 o 
  -1  21   4       79.35       25.37     30.73 o 
   1  21   4       61.83       97.57     77.87 o 
   3  21   4       49.47       47.57     27.13 o 
   5  21   4        8.24       15.62     26.12 o 
   7  21   4        0.19        5.16     19.27 o 
   9  21   4       18.96        7.43     14.74 o 
 -12  22   4        0.03       50.54     96.15 o 
 -10  22   4        3.69       45.14     36.99 o 
  -8  22   4       11.87       11.50     35.72 o 
  -6  22   4       20.74       32.55     32.55 o 
  -4  22   4      138.83       96.05     26.13 o 
  -2  22   4        3.40       29.46     29.46 o 
   0  22   4       20.61       37.53     26.75 o 
   2  22   4        0.02        6.92     24.90 o 
   4  22   4        3.06       20.53     39.08 o 
   6  22   4       37.13       10.22     32.84 o 
   8  22   4        1.09        7.60      7.60 o 
 -11  23   4        7.06       33.26     38.74 o 
  -9  23   4       29.45       19.45     36.01 o 
  -7  23   4       10.30       29.89     32.78 o 
  -5  23   4       34.56       55.62     29.34 o 
  -3  23   4       11.90        2.50     26.58 o 
  -1  23   4       37.95       65.18     24.58 o 
   1  23   4       13.62       12.57     31.66 o 
   3  23   4       23.20        5.37     18.19 o 
   5  23   4        0.00       21.29     10.94 o 
   7  23   4        7.89        3.19      6.38 o 
 -10  24   4        1.09       51.30     31.44 o 
  -8  24   4       26.18       18.12     30.87 o 
  -6  24   4        0.00       14.17     27.49 o 
  -4  24   4       11.68       24.23     25.17 o 
  -2  24   4       23.64       27.04     27.04 o 
   0  24   4       10.45       12.28     30.94 o 
   2  24   4        0.07        3.76     13.90 o 
   4  24   4       23.67       20.37      7.98 o 
  -9  25   4        8.65       57.44     27.74 o 
  -7  25   4       13.97        3.56     46.40 o 
  -5  25   4        1.60       33.70     21.01 o 
  -3  25   4       18.98       24.12     18.86 o 
  -1  25   4        0.65       29.66     23.61 o 
   1  25   4       48.83       20.70     14.34 o 
   3  25   4       29.74        3.85      6.16 o 
  -6  26   4        0.00       30.76     17.92 o 
  -4  26   4       16.76        7.03     14.13 o 
  -2  26   4        5.64        3.15     10.92 o 
   0  26   4       11.29        6.41      6.71 o 
 -21   1   5       26.10       43.31     33.41 o 
 -19   1   5      735.83      493.79     43.65 o 
 -17   1   5      148.13      185.59     50.24 o 
 -15   1   5      216.68      195.85     39.48 o 
 -13   1   5      242.10      277.96     27.86 o 
 -11   1   5     2924.85     3212.42    102.94 o 
  -9   1   5        7.60       38.36     23.73 o 
  -7   1   5     1827.97     1990.65     35.98 o 
  -5   1   5    22489.35    22281.33    160.24 o 
  -3   1   5    31163.47    34854.01    873.66 o 
  -1   1   5      168.40      140.75     15.55 o 
   1   1   5     5149.96     9761.04   2621.87 o 
   3   1   5      461.55      579.99     28.37 o 
   5   1   5      134.07       40.11     29.56 o 
   7   1   5       29.04      109.55    148.70 o 
   9   1   5     1607.56     1040.08    591.58 o 
  11   1   5      934.99      751.28     37.62 o 
  13   1   5       69.31       53.62     75.89 o 
  15   1   5        1.25        6.16     86.03 o 
 -22   2   5        0.07       25.72     35.33 o 
 -20   2   5        3.19        1.65     37.63 o 
 -18   2   5        0.49       33.48     33.48 o 
 -16   2   5       44.23       36.22     41.32 o 
 -14   2   5      142.16       84.11     26.94 o 
 -12   2   5      999.33      775.12     29.48 o 
 -10   2   5     3549.44     3085.53    106.81 o 
  -8   2   5     8186.27     9467.17    280.92 o 
  -6   2   5     2689.04     2606.19     65.90 o 
  -4   2   5    17601.60    20403.97    185.50 o 
  -2   2   5      744.39      740.11     35.49 o 
   0   2   5     5812.17     6399.77    197.51 o 
   2   2   5     3297.65     3004.65     66.31 o 
   4   2   5     7318.49     7938.61    116.61 o 
   6   2   5      298.52      310.58     56.06 o 
   8   2   5      129.02       33.28     33.28 o 
  10   2   5      114.73        1.71     67.62 o 
  12   2   5       20.40       28.46     69.10 o 
  14   2   5        1.35       42.59     44.13 o 
 -21   3   5       48.06       37.82     42.34 o 
 -19   3   5       83.65       69.63     39.38 o 
 -17   3   5      436.14      435.64     41.33 o 
 -15   3   5      294.24      214.65     32.50 o 
 -13   3   5       30.11       24.70     27.44 o 
 -11   3   5     2734.19     2595.87     55.02 o 
  -9   3   5    10309.23     9184.84     90.41 o 
  -7   3   5     4945.10     5382.38     68.88 o 
  -5   3   5        2.39        4.19     43.19 o 
  -3   3   5     7621.49     6733.73    100.60 o 
  -1   3   5      327.72      334.43     22.33 o 
   1   3   5       77.88       29.24     24.81 o 
   3   3   5      231.68      279.27     54.82 o 
   5   3   5      410.62      404.24     29.43 o 
   7   3   5      661.10      678.00     74.62 o 
   9   3   5      943.19      965.74     57.97 o 
  11   3   5       72.61       13.35     39.49 o 
  13   3   5       64.33       65.50     46.32 o 
  15   3   5       20.14       19.47     42.54 o 
 -20   4   5      144.56       90.50     80.68 o 
 -18   4   5      205.29      223.93    113.40 o 
 -16   4   5       22.36        6.07     46.54 o 
 -14   4   5      275.20      357.18     35.95 o 
 -12   4   5     3213.97     2980.21    253.21 o 
 -10   4   5     2486.70     2307.76     53.73 o 
  -8   4   5      317.51      327.59     39.32 o 
  -6   4   5        3.03       20.36     37.80 o 
  -4   4   5     1958.16     1269.09    374.50 o 
  -2   4   5     1508.73     1597.18     94.46 o 
   0   4   5      111.04      126.26     34.26 o 
   2   4   5      525.08      427.64     35.52 o 
   4   4   5     2104.50     2194.37     86.44 o 
   6   4   5       62.34       67.33     38.08 o 
   8   4   5       88.99      106.86    136.51 o 
  10   4   5      250.61      361.30     44.93 o 
  12   4   5       10.88       33.25     39.71 o 
  14   4   5       46.38       97.57     43.44 o 
 -21   5   5       84.85        6.10     54.65 o 
 -19   5   5      385.32      815.63    157.71 o 
 -17   5   5     1106.51     1136.17    135.10 o 
 -15   5   5       80.88       70.68     35.63 o 
 -13   5   5       93.81      149.33     33.93 o 
 -11   5   5      136.53      109.94     41.64 o 
  -9   5   5    10639.50     8927.38     93.05 o 
  -7   5   5       73.34       87.97     20.92 o 
  -5   5   5      128.34      133.72     16.09 o 
  -3   5   5     2304.40     2210.93    142.17 o 
  -1   5   5    16488.95    15490.35    305.65 o 
   1   5   5     3358.08     3474.05     87.37 o 
   3   5   5       39.11        9.11     27.67 o 
   5   5   5     2746.69     2532.10     49.43 o 
   7   5   5      106.15      185.34     48.57 o 
   9   5   5       82.33       18.70     73.55 o 
  11   5   5      139.98       32.27    116.98 o 
  13   5   5       73.97        4.73     43.24 o 
  15   5   5        0.00       59.66     59.66 o 
 -20   6   5        4.29       21.67     52.72 o 
 -18   6   5      263.69      311.67     53.05 o 
 -16   6   5      142.16      132.54     42.02 o 
 -14   6   5       10.89        1.33     34.33 o 
 -12   6   5      373.54      287.03     35.49 o 
 -10   6   5       16.12        9.55     52.57 o 
  -8   6   5      150.68      259.03     37.97 o 
  -6   6   5     2030.99     2628.30    249.29 o 
  -4   6   5      665.70      576.28     26.53 o 
  -2   6   5     7863.99     7061.18     98.55 o 
   0   6   5       54.26      172.18     57.81 o 
   2   6   5      512.70      327.83     47.45 o 
   4   6   5       64.91       81.54     31.45 o 
   6   6   5      217.74      165.89     24.31 o 
   8   6   5       47.02       59.53     37.42 o 
  10   6   5      393.90      234.73    208.97 o 
  12   6   5      280.28      229.12     48.74 o 
  14   6   5        4.14       20.62     43.75 o 
 -21   7   5        3.94      113.50     59.36 o 
 -19   7   5        0.03       62.82     67.65 o 
 -17   7   5      229.05      365.60     52.13 o 
 -15   7   5      235.39      247.50     44.96 o 
 -13   7   5        0.09       39.53     35.10 o 
 -11   7   5        1.97       26.52     30.70 o 
  -9   7   5     2682.57     2881.46     56.87 o 
  -7   7   5     1496.91     1389.07     36.41 o 
  -5   7   5       87.15      129.93     34.19 o 
  -3   7   5     5326.63     5732.24     82.05 o 
  -1   7   5     3955.41     4151.08     51.53 o 
   1   7   5     4297.15     4340.18     81.51 o 
   3   7   5     4368.92     4729.64     70.83 o 
   5   7   5      590.41      490.09     39.88 o 
   7   7   5      336.43      504.42     34.39 o 
   9   7   5       74.90       67.50     57.25 o 
  11   7   5       26.05       45.31     37.10 o 
  13   7   5       80.03       39.42     59.13 o 
 -20   8   5        3.52       30.95     99.63 o 
 -18   8   5       76.18       56.22     56.22 o 
 -16   8   5       51.13       91.47     47.38 o 
 -14   8   5      143.50        5.68     41.70 o 
 -12   8   5      181.31      142.14     56.35 o 
 -10   8   5      433.04      464.82     39.85 o 
  -8   8   5      224.06      205.88     26.80 o 
  -6   8   5    14788.84     9045.01   5331.99 o 
  -4   8   5     5770.89     5731.11     54.70 o 
  -2   8   5      550.96      544.64     27.45 o 
   0   8   5     4934.19     4427.31     96.95 o 
   2   8   5      322.08      371.31     33.85 o 
   4   8   5        5.74       60.03    126.05 o 
   6   8   5     1012.05      942.22     90.33 o 
   8   8   5        2.64       20.37     31.44 o 
  10   8   5        7.43       12.28     37.62 o 
  12   8   5       30.82       46.85     42.15 o 
  14   8   5        0.37       34.10     41.34 o 
 -21   9   5        3.41       56.39     73.89 o 
 -19   9   5      188.35      245.09     75.01 o 
 -17   9   5       69.77       42.72     54.07 o 
 -15   9   5      226.56      281.21     78.30 o 
 -13   9   5      535.38      793.68    117.68 o 
 -11   9   5     8751.44     8401.50    102.79 o 
  -9   9   5     1358.75     1276.51     48.53 o 
  -7   9   5      291.41      211.83     35.07 o 
  -5   9   5      300.60     1160.95    764.62 o 
  -3   9   5      140.39       38.39     42.62 o 
  -1   9   5     4243.21     4169.13     63.25 o 
   1   9   5      356.45      277.43     27.94 o 
   3   9   5     5359.57     5870.37    103.82 o 
   5   9   5      995.68      941.76     48.02 o 
   7   9   5       20.19       96.93     37.38 o 
   9   9   5        1.23       77.72     32.43 o 
  11   9   5      171.22      139.84     96.04 o 
  13   9   5        7.66       22.36     62.06 o 
 -20  10   5       31.12       44.47     70.03 o 
 -18  10   5      110.97       75.98     75.98 o 
 -16  10   5      479.08      542.83     59.13 o 
 -14  10   5        4.54       68.54     68.54 o 
 -12  10   5      434.23      438.74     42.28 o 
 -10  10   5     1310.94     1937.19    570.61 o 
  -8  10   5    10313.05     9871.58   5912.45 o 
  -6  10   5    14464.36    12268.31   7219.21 o 
  -4  10   5     1283.37     1597.87    163.88 o 
  -2  10   5     3170.14     3350.00     92.36 o 
   0  10   5       40.48       33.92     32.04 o 
   2  10   5       40.59        9.08     34.10 o 
   4  10   5       79.63       45.11     28.71 o 
   6  10   5      953.46      758.19     47.22 o 
   8  10   5     1770.40     1715.04    121.27 o 
  10  10   5       89.63       92.75     71.14 o 
  12  10   5        2.27        1.82     41.39 o 
  14  10   5        9.68        2.99     56.97 o 
 -19  11   5       58.13      152.79    100.99 o 
 -17  11   5       47.90       23.73     54.39 o 
 -15  11   5      426.60      341.64    216.21 o 
 -13  11   5        1.01       56.77     52.41 o 
 -11  11   5     2652.30     2922.27    354.77 o 
  -9  11   5     1923.43     1507.78    135.95 o 
  -7  11   5      106.03       47.41     26.82 o 
  -5  11   5     1502.81     1164.26     56.22 o 
  -3  11   5     1663.54     1512.12     43.63 o 
  -1  11   5      208.37      271.28     31.59 o 
   1  11   5     1945.11     2269.62     91.94 o 
   3  11   5      104.14      100.69     26.80 o 
   5  11   5      155.10      180.09     42.50 o 
   7  11   5      126.38      211.95     42.06 o 
   9  11   5        0.06       13.35     40.39 o 
  11  11   5      351.00      410.94     38.51 o 
  13  11   5        7.95       42.28     42.28 o 
 -20  12   5       49.36       39.80    192.06 o 
 -18  12   5        2.66       49.82     53.48 o 
 -16  12   5      200.23        4.55    109.23 o 
 -14  12   5       33.88      310.92    138.30 o 
 -12  12   5      313.95      258.19     89.93 o 
 -10  12   5        0.35        4.67     79.49 o 
  -8  12   5     3164.66     3552.86     59.50 o 
  -6  12   5        7.48        0.64     26.60 o 
  -4  12   5     3691.70     3783.78    144.55 o 
  -2  12   5       38.04       15.20     22.46 o 
   0  12   5      318.87      254.14     24.56 o 
   2  12   5       89.37       58.38     24.58 o 
   4  12   5        0.13       17.89     31.64 o 
   6  12   5      228.48      187.96     44.25 o 
   8  12   5       87.74       26.18    113.43 o 
  10  12   5      286.17       93.83    156.17 o 
  12  12   5       50.47      143.61     31.65 o 
 -19  13   5       40.88       64.27     64.27 o 
 -17  13   5        0.75       42.92     49.86 o 
 -15  13   5        1.21       45.25     45.25 o 
 -13  13   5      345.82      371.24     34.23 o 
 -11  13   5      612.84      509.02     42.92 o 
  -9  13   5      205.55      115.59     32.01 o 
  -7  13   5       45.63        9.49     25.01 o 
  -5  13   5       92.81      120.89    115.74 o 
  -3  13   5     1385.24     1381.19     42.95 o 
  -1  13   5      548.65      482.25     68.75 o 
   1  13   5      634.06      512.27     34.00 o 
   3  13   5     1699.76     1386.84     51.98 o 
   5  13   5      107.64       89.93     34.97 o 
   7  13   5      103.15        4.94     42.38 o 
   9  13   5      164.35      135.02    111.63 o 
  11  13   5       99.67       36.51     77.38 o 
  13  13   5       26.22       19.18     28.62 o 
 -18  14   5       11.74       19.25    120.60 o 
 -16  14   5      211.00       72.30     57.71 o 
 -14  14   5        0.24       55.70     37.06 o 
 -12  14   5        7.05       22.01    144.57 o 
 -10  14   5     1095.94     1292.91     56.04 o 
  -8  14   5      504.28      632.92     76.80 o 
  -6  14   5      413.26      398.72    138.31 o 
  -4  14   5       28.65        2.27     25.75 o 
  -2  14   5       37.82       71.05     29.79 o 
   0  14   5      554.40      404.51     59.66 o 
   2  14   5      502.16      508.56     40.51 o 
   4  14   5      504.55      535.83     42.84 o 
   6  14   5      781.40      708.17     89.88 o 
   8  14   5        0.13       41.31    144.79 o 
  10  14   5       88.60       55.88    125.40 o 
  12  14   5       43.53       67.10     54.61 o 
 -17  15   5        2.23        6.37     51.07 o 
 -15  15   5      242.87      133.22     83.69 o 
 -13  15   5     1010.62      990.83    623.78 o 
 -11  15   5       15.22        6.43     96.65 o 
  -9  15   5      208.18      213.39     75.18 o 
  -7  15   5       19.72      143.74    159.26 o 
  -5  15   5     1555.99      882.44    636.50 o 
  -3  15   5     1776.80     1873.29     53.97 o 
  -1  15   5       35.28       57.79     29.62 o 
   1  15   5     6279.37     6380.28    221.67 o 
   3  15   5      315.53      294.04     58.25 o 
   5  15   5       80.55       62.98     49.50 o 
   7  15   5        5.51       24.35     35.49 o 
   9  15   5        3.41       66.06     43.73 o 
  11  15   5       14.17       65.20     38.20 o 
 -18  16   5       46.67        5.60     53.19 o 
 -16  16   5       37.16       71.73     38.46 o 
 -14  16   5        1.59       25.49     39.33 o 
 -12  16   5        0.22       31.46     41.08 o 
 -10  16   5      436.95      627.45    329.97 o 
  -8  16   5      899.24      409.05    245.49 o 
  -6  16   5      146.42      214.41     49.08 o 
  -4  16   5     1061.98      904.54    610.05 o 
  -2  16   5     1192.68     1586.82    104.44 o 
   0  16   5      486.07      490.94     40.63 o 
   2  16   5      157.97      260.07     37.80 o 
   4  16   5       25.87       44.64     34.72 o 
   6  16   5       78.83       74.31     36.71 o 
   8  16   5       12.00       87.37     74.36 o 
  10  16   5       22.48       16.44     37.88 o 
 -17  17   5        7.73       69.10     74.18 o 
 -15  17   5       68.48       92.35     48.21 o 
 -13  17   5      572.10      279.17    248.60 o 
 -11  17   5        2.94       38.15     38.15 o 
  -9  17   5      115.17       38.84     97.11 o 
  -7  17   5     3540.19     4503.74   2525.88 o 
  -5  17   5     1228.90      504.00    400.46 o 
  -3  17   5       17.60       21.86     55.74 o 
  -1  17   5      152.76      132.89    112.19 o 
   1  17   5     1414.63     1548.52     81.28 o 
   3  17   5      176.62      249.91     68.11 o 
   5  17   5        1.72       36.16     36.16 o 
   7  17   5      101.22       58.91     37.98 o 
   9  17   5      151.66       52.97    136.83 o 
  11  17   5        5.80       30.95     27.32 o 
 -16  18   5        7.62       34.22     46.17 o 
 -14  18   5       11.54       31.31     45.51 o 
 -12  18   5       11.56       41.05     41.05 o 
 -10  18   5      178.79       95.86    121.64 o 
  -8  18   5       28.15       83.14     83.14 o 
  -6  18   5        6.12       27.59     55.17 o 
  -4  18   5     1088.87     1165.75     69.11 o 
  -2  18   5      652.33      575.23     58.91 o 
   0  18   5      325.99      353.74     45.33 o 
   2  18   5      196.66       93.31     33.95 o 
   4  18   5       25.26       33.90     33.90 o 
   6  18   5       79.65       86.26     34.14 o 
   8  18   5       32.49        8.04     56.26 o 
  10  18   5       26.17       30.31     26.70 o 
 -15  19   5        5.39       16.52     49.27 o 
 -13  19   5       54.85       26.77    132.62 o 
 -11  19   5       30.89       80.95     49.44 o 
  -9  19   5       97.99       13.11     78.11 o 
  -7  19   5      581.70      379.39    254.38 o 
  -5  19   5       27.27       47.02     39.03 o 
  -3  19   5       16.39       33.44     33.44 o 
  -1  19   5      490.29      591.44     41.67 o 
   1  19   5       80.71        4.82     34.70 o 
   3  19   5       19.93       22.52     30.68 o 
   5  19   5       69.58      160.46     33.79 o 
   7  19   5        0.02       32.03     32.03 o 
   9  19   5       15.31        2.02     22.87 o 
 -14  20   5       25.16       51.58     46.07 o 
 -12  20   5        0.26       24.33     75.71 o 
 -10  20   5       18.34       34.95     67.56 o 
  -8  20   5      463.11      430.01     45.17 o 
  -6  20   5      361.35      411.72     35.27 o 
  -4  20   5      463.84      363.95    268.31 o 
  -2  20   5        0.56       20.67     40.58 o 
   0  20   5        3.49       23.00     27.38 o 
   2  20   5      331.72      270.65     34.15 o 
   4  20   5      540.53      472.85     37.27 o 
   6  20   5        0.63        1.45     24.47 o 
   8  20   5       63.83       26.62     34.16 o 
 -13  21   5        0.03       59.19     59.19 o 
 -11  21   5       16.44       60.81     42.97 o 
  -9  21   5      139.92       91.53     46.01 o 
  -7  21   5      125.02      139.89     39.99 o 
  -5  21   5      298.36      142.46    163.16 o 
  -3  21   5        4.64       13.49     29.98 o 
  -1  21   5       24.49       87.35     27.20 o 
   1  21   5        1.21       22.37     29.20 o 
   3  21   5       89.33       83.30     29.19 o 
   5  21   5        0.02       24.07     24.07 o 
   7  21   5        7.82       15.38     15.38 o 
 -12  22   5       28.18        6.06     46.73 o 
 -10  22   5       87.19      154.18     56.19 o 
  -8  22   5       43.72       83.86     36.38 o 
  -6  22   5       45.62       42.15     81.60 o 
  -4  22   5      131.84       77.87     55.60 o 
  -2  22   5        5.93       57.30     31.92 o 
   0  22   5      150.66       71.46     28.84 o 
   2  22   5      112.50      121.63     26.15 o 
   4  22   5      114.81       87.54     21.51 o 
   6  22   5       10.78       13.04     24.94 o 
 -11  23   5       12.38       61.55     73.09 o 
  -9  23   5       38.66       18.19     46.11 o 
  -7  23   5        9.48        1.74     29.56 o 
  -5  23   5       80.99       39.71     30.95 o 
  -3  23   5       28.96       35.55     28.34 o 
  -1  23   5       23.82       23.92     33.21 o 
   1  23   5        5.16        8.84     37.60 o 
   3  23   5        8.33       42.68     23.02 o 
   5  23   5        0.66        5.08      8.20 o 
 -10  24   5       39.51       28.97     35.99 o 
  -8  24   5        5.04       10.29     29.41 o 
  -6  24   5      163.90      118.31    102.21 o 
  -4  24   5        2.18       26.30     26.30 o 
  -2  24   5       19.38       14.28     30.67 o 
   0  24   5        1.88        8.30     15.27 o 
   2  24   5       16.51        1.30     18.19 o 
   4  24   5       62.32       68.64      5.24 o 
  -9  25   5        6.36        2.16     26.71 o 
  -7  25   5        1.83       24.24     25.85 o 
  -5  25   5       14.78        6.72     19.64 o 
  -3  25   5        3.38       40.80     18.65 o 
  -1  25   5        1.29        5.43     12.24 o 
   1  25   5        1.84       18.52      6.27 o 
  -6  26   5       29.26       27.82     21.63 o 
  -4  26   5       45.26       11.24     13.44 o 
  -2  26   5       21.21       11.69     11.00 o 
 -22   0   6        2.38       45.18     45.18 o 
 -20   0   6       92.38       13.52     45.99 o 
 -18   0   6       40.63       43.26     43.26 o 
 -16   0   6       50.77        5.96     32.81 o 
 -14   0   6      445.10      394.48     43.48 o 
 -12   0   6     1989.40     2482.41     48.19 o 
 -10   0   6      610.88      540.85     65.05 o 
  -8   0   6    15320.15    15090.11    169.96 o 
  -6   0   6     8644.21     7698.90    126.32 o 
  -4   0   6      113.20      158.42     38.22 o 
  -2   0   6        7.29        8.88     26.63 o 
   0   0   6      101.56      127.06     30.41 o 
   2   0   6      481.02      353.81     37.22 o 
   4   0   6     1431.85     1378.38     57.93 o 
   6   0   6     1446.86     1378.80     59.90 o 
   8   0   6       23.37       18.69     46.71 o 
  10   0   6      170.95       61.24     61.24 o 
  12   0   6      293.36      197.64     65.89 o 
  14   0   6       34.65       69.97     69.97 o 
 -21   1   6        0.15       90.04     92.54 o 
 -19   1   6       11.21       19.45     31.37 o 
 -17   1   6       11.69       20.06     28.17 o 
 -15   1   6      322.31      249.78     30.61 o 
 -13   1   6     1396.61     1569.67     41.97 o 
 -11   1   6      393.65      495.53     50.71 o 
  -9   1   6    16105.50    17735.14    716.70 o 
  -7   1   6     6867.04     6863.69     84.08 o 
  -5   1   6     4199.00     4137.67     75.43 o 
  -3   1   6      921.43      733.36     42.06 o 
  -1   1   6     3798.71     3909.69     61.80 o 
   1   1   6     1365.76     1267.58     61.29 o 
   3   1   6     1651.50     1194.09    785.33 o 
   5   1   6     1227.36     1097.62    652.58 o 
   7   1   6      129.93       35.42     43.13 o 
   9   1   6      114.35       76.63     39.38 o 
  11   1   6        2.93       30.36     33.14 o 
  13   1   6        2.45       59.38     80.51 o 
 -22   2   6       17.55       35.27     52.32 o 
 -20   2   6        4.09       74.86     44.92 o 
 -18   2   6        0.13        0.49     41.63 o 
 -16   2   6       44.60       73.33     39.47 o 
 -14   2   6      206.37      263.29     64.43 o 
 -12   2   6       91.69       94.30     25.22 o 
 -10   2   6     1303.97     1267.76     47.61 o 
  -8   2   6     3783.67     4483.07    107.79 o 
  -6   2   6     2064.24     2259.42     75.54 o 
  -4   2   6      595.79      703.25     34.14 o 
  -2   2   6     5548.08     5647.75    139.60 o 
   0   2   6     2828.35     2720.99   1626.39 o 
   2   2   6       17.53       42.23     24.48 o 
   4   2   6     5478.58     3621.11   2111.56 o 
   6   2   6      152.06       14.72     73.58 o 
   8   2   6      113.26      155.51     88.93 o 
  10   2   6       89.04       49.16    108.49 o 
  12   2   6      100.14       46.56     91.56 o 
  14   2   6       12.21       78.10    129.82 o 
 -21   3   6        2.81       14.71     45.14 o 
 -19   3   6       69.23       66.69     38.82 o 
 -17   3   6        0.24       62.06     62.06 o 
 -15   3   6      182.50      142.06     31.14 o 
 -13   3   6     1735.93     1691.42     70.54 o 
 -11   3   6     2955.69     3331.64     50.78 o 
  -9   3   6     5597.95     5809.61     77.53 o 
  -7   3   6      823.74      674.49     47.35 o 
  -5   3   6      263.02      262.95     24.36 o 
  -3   3   6    11201.57    12362.25   3328.95 o 
  -1   3   6     5335.75     5200.27     87.26 o 
   1   3   6     9190.17    10525.52     84.00 o 
   3   3   6      467.29      431.13     24.70 o 
   5   3   6       26.60       10.30     29.90 o 
   7   3   6      470.22      590.16     42.40 o 
   9   3   6       34.70       54.29     38.24 o 
  11   3   6      239.45       52.65    109.35 o 
  13   3   6       57.16       67.54     39.69 o 
 -22   4   6        4.04       52.49     52.49 o 
 -20   4   6       20.94       83.13     47.02 o 
 -18   4   6       11.30       61.59     40.00 o 
 -16   4   6      140.48      118.43     93.34 o 
 -14   4   6      375.26      400.87     34.04 o 
 -12   4   6       40.69       36.16     28.06 o 
 -10   4   6      229.67      191.59     38.44 o 
  -8   4   6      221.25      363.56     31.10 o 
  -6   4   6       99.66       57.03     27.30 o 
  -4   4   6      285.60      968.02    299.13 o 
  -2   4   6       28.59        5.44     29.93 o 
   0   4   6      113.92       33.47     41.32 o 
   2   4   6      619.24      718.09     39.62 o 
   4   4   6        1.49        7.59     32.82 o 
   6   4   6       31.87       52.97     35.03 o 
   8   4   6        4.55       38.99     38.99 o 
  10   4   6       14.43        5.17     40.61 o 
  12   4   6       74.94      106.66     84.60 o 
  14   4   6        0.03        2.89     42.05 o 
 -21   5   6       23.94       79.87     88.56 o 
 -19   5   6       82.35      172.67     51.40 o 
 -17   5   6        0.27       35.20     42.90 o 
 -15   5   6       23.17       36.60     36.60 o 
 -13   5   6      748.87      788.31     34.33 o 
 -11   5   6     1384.37     1059.32    100.17 o 
  -9   5   6       23.09       34.45     27.07 o 
  -7   5   6     2337.25     2673.21     55.30 o 
  -5   5   6       20.33        1.00    153.58 o 
  -3   5   6      572.38      551.67     25.75 o 
  -1   5   6     3176.29     3224.91     63.94 o 
   1   5   6      431.27      314.64     44.79 o 
   3   5   6       73.26       48.62     45.58 o 
   5   5   6      145.33       83.31     41.08 o 
   7   5   6       33.45       38.25     38.25 o 
   9   5   6     1291.56     1174.42     40.14 o 
  11   5   6      103.25      153.14     44.34 o 
  13   5   6        0.99        5.74     43.24 o 
 -22   6   6        6.36       15.03     67.84 o 
 -20   6   6      132.09      263.41    115.13 o 
 -18   6   6       88.72      168.94     52.34 o 
 -16   6   6      473.53      301.93     46.32 o 
 -14   6   6       45.77      129.11     35.78 o 
 -12   6   6       85.23       72.40     42.65 o 
 -10   6   6       44.47       83.75     48.66 o 
  -8   6   6     2308.15     2350.95     50.45 o 
  -6   6   6      253.76      816.96    239.31 o 
  -4   6   6     3587.44     3905.82    164.65 o 
  -2   6   6      330.39      373.97     58.64 o 
   0   6   6     1617.14     1330.41     63.91 o 
   2   6   6     2873.68     2770.14    100.03 o 
   4   6   6       76.08      128.48     33.93 o 
   6   6   6     1216.93     1217.68     47.40 o 
   8   6   6      629.39      581.04    291.26 o 
  10   6   6       70.62       54.20     34.03 o 
  12   6   6      141.50      161.15    147.63 o 
  14   6   6       27.31      129.58     59.81 o 
 -21   7   6      247.66      241.60     77.90 o 
 -19   7   6       80.72      144.46     60.93 o 
 -17   7   6        1.22      122.73     46.21 o 
 -15   7   6      348.16      252.19     41.58 o 
 -13   7   6     1243.84     1319.58     54.27 o 
 -11   7   6     1313.29     1386.36     37.88 o 
  -9   7   6       80.32       63.58     34.72 o 
  -7   7   6      103.12      105.80     44.98 o 
  -5   7   6        6.64       21.11     18.58 o 
  -3   7   6       81.63      152.05     36.83 o 
  -1   7   6    10219.74    11403.37    261.64 o 
   1   7   6     2300.40     2091.73     83.12 o 
   3   7   6     1083.54      841.50     42.02 o 
   5   7   6      563.60      563.78     40.48 o 
   7   7   6     1535.07     1609.46     45.65 o 
   9   7   6      562.18      576.35     47.13 o 
  11   7   6      358.66      286.81    222.85 o 
  13   7   6       16.83       73.59     41.56 o 
 -20   8   6        8.55      123.96     62.30 o 
 -18   8   6      239.76      319.58     58.98 o 
 -16   8   6      142.18      142.37     50.45 o 
 -14   8   6      139.65       65.22     81.00 o 
 -12   8   6     1296.98     1350.91     70.38 o 
 -10   8   6       32.15       78.84     40.61 o 
  -8   8   6     1456.92     1207.04     32.31 o 
  -6   8   6       27.25        9.86     35.59 o 
  -4   8   6       59.72       73.74     21.79 o 
  -2   8   6     2318.69     1961.85     69.37 o 
   0   8   6     1296.34     1564.26     50.48 o 
   2   8   6      167.74      135.12     26.55 o 
   4   8   6       12.62       54.07     30.68 o 
   6   8   6      397.93      467.18     36.07 o 
   8   8   6       14.41        2.89     31.17 o 
  10   8   6        0.85       41.14     41.14 o 
  12   8   6      111.14       38.29     85.70 o 
 -21   9   6       12.55      103.57    100.69 o 
 -19   9   6      261.03      447.90     70.64 o 
 -17   9   6       82.37      238.97     81.06 o 
 -15   9   6      306.11      327.72     44.18 o 
 -13   9   6      727.40      740.56     49.08 o 
 -11   9   6      654.09      456.08     49.56 o 
  -9   9   6      760.89      749.69     24.39 o 
  -7   9   6        7.87       63.44     23.26 o 
  -5   9   6     1679.66     1699.83     46.72 o 
  -3   9   6     4560.77     4747.87     86.12 o 
  -1   9   6      441.79      528.54     36.14 o 
   1   9   6      141.76      145.48     29.33 o 
   3   9   6       43.53      230.40     79.71 o 
   5   9   6     1812.61     1927.31     61.68 o 
   7   9   6      214.16      294.67     49.31 o 
   9   9   6      112.08      116.29     44.07 o 
  11   9   6        3.63       21.36     41.89 o 
  13   9   6        2.13       36.40     42.11 o 
 -20  10   6       90.43      244.40     80.65 o 
 -18  10   6      290.12      319.05     64.01 o 
 -16  10   6      779.06     1033.37    102.83 o 
 -14  10   6        1.90       17.69     44.22 o 
 -12  10   6       23.22       47.34     39.10 o 
 -10  10   6     3379.64     3817.05     62.67 o 
  -8  10   6      580.72      602.31     31.35 o 
  -6  10   6       84.45      237.88    162.27 o 
  -4  10   6    10028.67     8593.74    150.80 o 
  -2  10   6     3637.99     3881.89    198.99 o 
   0  10   6       66.63       89.86     27.10 o 
   2  10   6       59.98      116.38     30.16 o 
   4  10   6     4924.58     4722.04     85.52 o 
   6  10   6     1595.55     1679.86     57.77 o 
   8  10   6       34.18      111.37     57.82 o 
  10  10   6      324.02      294.44     44.82 o 
  12  10   6       16.35        0.70     43.52 o 
 -19  11   6        0.25       30.79    148.84 o 
 -17  11   6       76.77        8.27     94.49 o 
 -15  11   6        0.18       11.20     40.19 o 
 -13  11   6       52.25       82.46     52.98 o 
 -11  11   6       40.75       36.35     75.28 o 
  -9  11   6      150.35       63.20     37.54 o 
  -7  11   6        1.70       10.33     49.60 o 
  -5  11   6      161.22      127.30     27.77 o 
  -3  11   6        0.05       25.73     25.73 o 
  -1  11   6      230.39      207.57     44.85 o 
   1  11   6       54.28      113.86     40.18 o 
   3  11   6       77.43       11.17     46.89 o 
   5  11   6       48.96       29.95     39.30 o 
   7  11   6       17.79       77.71     41.73 o 
   9  11   6        0.74       16.37     42.62 o 
  11  11   6       41.22       19.99     37.50 o 
 -20  12   6       67.58      239.68    111.87 o 
 -18  12   6        7.68        4.77     53.99 o 
 -16  12   6       29.00      140.53     46.56 o 
 -14  12   6        0.21       15.32     37.89 o 
 -12  12   6      631.04      805.42     38.44 o 
 -10  12   6      177.65      142.65     31.52 o 
  -8  12   6       51.98       18.23     28.49 o 
  -6  12   6        5.74      260.45    131.22 o 
  -4  12   6        1.94       35.32     24.05 o 
  -2  12   6     1264.13     1251.66     62.65 o 
   0  12   6     1629.97     1536.03     55.47 o 
   2  12   6       17.96       19.89     29.75 o 
   4  12   6      253.79      271.95     34.77 o 
   6  12   6      109.40      114.20     39.22 o 
   8  12   6       22.12       19.69     43.97 o 
  10  12   6        3.77      115.78     64.69 o 
  12  12   6       30.43       11.06     34.32 o 
 -19  13   6       18.79       40.43     55.92 o 
 -17  13   6      202.95      185.15    208.24 o 
 -15  13   6      891.56      610.69    478.69 o 
 -13  13   6        1.56       10.78     39.46 o 
 -11  13   6        8.75       12.56     38.41 o 
  -9  13   6      163.89      102.25     60.25 o 
  -7  13   6      497.83      534.69     85.54 o 
  -5  13   6      256.99      350.65     30.90 o 
  -3  13   6      136.84      119.55     26.90 o 
  -1  13   6       74.61       31.88     24.51 o 
   1  13   6      291.55      338.82     39.91 o 
   3  13   6     2583.07     1929.60    167.56 o 
   5  13   6     1489.71     1379.07    188.25 o 
   7  13   6      212.81      193.27     44.91 o 
   9  13   6      545.33      623.75     60.53 o 
  11  13   6       29.44       81.99     38.89 o 
 -18  14   6        4.02       46.89     68.65 o 
 -16  14   6       61.25       27.06     48.84 o 
 -14  14   6       21.93       55.01     32.58 o 
 -12  14   6        4.45      115.08    152.42 o 
 -10  14   6      138.60       41.13     63.40 o 
  -8  14   6     1329.75     1434.85     52.82 o 
  -6  14   6      227.07      154.38    316.79 o 
  -4  14   6      129.78      180.89     34.14 o 
  -2  14   6      108.85      204.82     31.52 o 
   0  14   6        0.71       31.03     31.03 o 
   2  14   6      372.69      383.01     39.32 o 
   4  14   6      445.89      568.39     56.13 o 
   6  14   6       28.75       90.85     75.43 o 
   8  14   6        9.33        7.28     85.75 o 
  10  14   6       26.57       28.30     43.24 o 
 -19  15   6        8.34       26.49     81.28 o 
 -17  15   6       68.09       59.94     58.45 o 
 -15  15   6        2.65       37.93     37.93 o 
 -13  15   6       27.71      128.26     38.77 o 
 -11  15   6      212.95      158.57     71.44 o 
  -9  15   6      371.27      480.51    308.83 o 
  -7  15   6      306.82      497.81    276.97 o 
  -5  15   6     1049.58     1156.61    688.45 o 
  -3  15   6        8.14       29.24     42.73 o 
  -1  15   6     2128.46     2113.02     61.17 o 
   1  15   6      329.36      281.80     95.57 o 
   3  15   6      184.54      185.19     38.69 o 
   5  15   6      191.83      257.52     42.31 o 
   7  15   6        9.66        5.84     46.56 o 
   9  15   6       22.05       15.10     41.80 o 
  11  15   6       75.40       58.28     91.86 o 
 -18  16   6       20.63      138.94     47.60 o 
 -16  16   6        4.29       24.09     36.09 o 
 -14  16   6       49.73       34.80     42.17 o 
 -12  16   6        0.18        3.18     43.73 o 
 -10  16   6      346.93      237.43    161.30 o 
  -8  16   6     1068.02     1261.05     70.34 o 
  -6  16   6      299.25      387.91     49.25 o 
  -4  16   6      385.29      386.38     45.00 o 
  -2  16   6      503.05      531.06     49.00 o 
   0  16   6       43.71        4.43     34.01 o 
   2  16   6       55.53       29.67    128.57 o 
   4  16   6       22.95       25.61     33.83 o 
   6  16   6      129.88      150.32     41.78 o 
   8  16   6       42.20       36.97     40.98 o 
  10  16   6       12.88       49.02     44.78 o 
 -17  17   6        5.42       53.43     39.14 o 
 -15  17   6        4.04       19.00    142.46 o 
 -13  17   6        6.65       37.77     45.19 o 
 -11  17   6      199.91      125.93    119.94 o 
  -9  17   6      612.28      758.80    122.67 o 
  -7  17   6       75.57       11.87     40.30 o 
  -5  17   6        0.74       11.36     45.86 o 
  -3  17   6     2727.65     2975.81     93.74 o 
  -1  17   6        0.06       36.43     32.54 o 
   1  17   6      112.94      130.22     43.70 o 
   3  17   6       57.25       60.50     69.14 o 
   5  17   6        0.04       51.78     51.78 o 
   7  17   6        0.89       19.21     44.34 o 
   9  17   6       30.97       35.49     35.49 o 
 -16  18   6        0.46       51.07     51.07 o 
 -14  18   6       46.58        0.54     46.07 o 
 -12  18   6      239.06      212.78    139.69 o 
 -10  18   6      616.86      563.41     57.38 o 
  -8  18   6      298.12      379.34     48.90 o 
  -6  18   6        6.86       18.42     37.34 o 
  -4  18   6      358.52      478.40     80.17 o 
  -2  18   6      576.58      576.66     44.51 o 
   0  18   6      706.20      627.72     62.03 o 
   2  18   6      181.97      224.99     48.23 o 
   4  18   6        2.04       35.64     48.00 o 
   6  18   6       35.32      134.86     46.32 o 
   8  18   6        0.46       26.68     55.32 o 
 -15  19   6       27.09       56.52     49.20 o 
 -13  19   6        6.63        5.83     46.87 o 
 -11  19   6      646.92      778.70    102.65 o 
  -9  19   6      205.97      195.58    152.23 o 
  -7  19   6       46.55       82.52     43.65 o 
  -5  19   6        4.25       28.65     37.47 o 
  -3  19   6      790.12      784.20     51.26 o 
  -1  19   6      293.13      125.03     66.37 o 
   1  19   6       94.98      120.74     35.44 o 
   3  19   6       24.00       58.52     28.07 o 
   5  19   6      172.62      209.84     35.51 o 
   7  19   6        0.10       24.18     27.10 o 
 -14  20   6       21.31       10.19     97.81 o 
 -12  20   6      140.11       76.81     66.88 o 
 -10  20   6      349.26      379.20     51.39 o 
  -8  20   6      318.30      331.33     67.50 o 
  -6  20   6      152.04       73.29     51.73 o 
  -4  20   6      199.26      176.26     36.45 o 
  -2  20   6      185.37      161.84     33.33 o 
   0  20   6      129.05       88.29     31.83 o 
   2  20   6       18.39       38.75     29.88 o 
   4  20   6       37.11       33.29     28.64 o 
   6  20   6        6.24        0.77     24.18 o 
 -13  21   6       20.43       22.54     70.90 o 
 -11  21   6        4.71       14.04     98.98 o 
  -9  21   6      123.12       13.03     62.95 o 
  -7  21   6       37.51       63.90     34.80 o 
  -5  21   6       73.80       64.84     33.08 o 
  -3  21   6       91.02      143.17     35.47 o 
  -1  21   6       29.69       75.22     38.53 o 
   1  21   6       12.22       28.31     27.58 o 
   3  21   6      137.33       92.45     26.97 o 
   5  21   6       88.90      104.05     19.96 o 
 -12  22   6        0.18       14.25     40.25 o 
 -10  22   6       50.05       55.06     37.26 o 
  -8  22   6        0.00        3.29     42.85 o 
  -6  22   6        8.57        9.45     29.77 o 
  -4  22   6       17.65       20.30     36.01 o 
  -2  22   6        8.49       18.91     34.68 o 
   0  22   6       29.19       17.54     24.63 o 
   2  22   6       60.55       26.26     29.63 o 
   4  22   6       25.70        5.08     16.06 o 
 -11  23   6       36.35       22.39     36.96 o 
  -9  23   6       29.95       39.19     51.49 o 
  -7  23   6        1.42       16.35     39.84 o 
  -5  23   6        1.69       15.73     27.80 o 
  -3  23   6       10.19       47.63     24.96 o 
  -1  23   6      225.61      166.96     26.99 o 
   1  23   6        8.20       15.16     17.89 o 
   3  23   6       56.64       39.05     11.48 o 
 -10  24   6        0.70       11.15     37.29 o 
  -8  24   6        1.68       21.24     28.81 o 
  -6  24   6        0.18       49.47     25.79 o 
  -4  24   6        0.14        2.27     20.89 o 
  -2  24   6        2.92       15.61     16.96 o 
   0  24   6        6.68       15.70     11.95 o 
   2  24   6        4.02        4.69      7.72 o 
  -7  25   6       10.87       23.11     21.44 o 
  -5  25   6        7.31       18.50     18.70 o 
  -3  25   6        4.50        7.05     13.37 o 
  -1  25   6      100.28      120.26     10.59 o 
 -21   1   7       40.92       98.85     40.59 o 
 -19   1   7       62.63       36.36     36.36 o 
 -17   1   7      354.99      227.90     54.37 o 
 -15   1   7      198.03      199.77     77.83 o 
 -13   1   7     1368.62     1121.32     30.37 o 
 -11   1   7     1515.52     1416.23     91.43 o 
  -9   1   7     9964.33    10512.57    110.27 o 
  -7   1   7     4976.30     5358.09    111.32 o 
  -5   1   7     6133.52     6628.53    164.26 o 
  -3   1   7    22098.66    23420.96    439.99 o 
  -1   1   7     6771.10     7214.52    117.77 o 
   1   1   7     6198.83     5508.44     65.70 o 
   3   1   7        7.82       92.23    101.69 o 
   5   1   7     1314.03     1274.87     39.53 o 
   7   1   7     1227.94     1171.32     97.32 o 
   9   1   7      159.62      319.68    217.38 o 
  11   1   7       25.00       30.24     49.12 o 
  13   1   7       99.42       40.74    125.24 o 
 -22   2   7       17.63       51.56     45.26 o 
 -20   2   7        0.07       79.34     48.15 o 
 -18   2   7       17.51        3.75     37.16 o 
 -16   2   7      619.90      754.00     51.53 o 
 -14   2   7      829.95      993.97     50.28 o 
 -12   2   7      316.01      266.31     49.55 o 
 -10   2   7     4423.72     5178.28     89.32 o 
  -8   2   7     2306.45     2491.79    157.70 o 
  -6   2   7     1409.68     1578.48     44.15 o 
  -4   2   7     1589.98     1524.00     59.84 o 
  -2   2   7      320.80      560.08    102.82 o 
   0   2   7      373.19      521.21     57.33 o 
   2   2   7      588.74      633.73     43.83 o 
   4   2   7       43.17       10.91     33.80 o 
   6   2   7      446.80      358.85     38.51 o 
   8   2   7       37.02        0.17     39.03 o 
  10   2   7      100.41       24.18     97.59 o 
  12   2   7        0.57       21.44     44.09 o 
 -21   3   7      131.63      145.33     84.58 o 
 -19   3   7      307.40      257.16     48.28 o 
 -17   3   7      350.55      378.87     37.60 o 
 -15   3   7     1274.93     1265.25     51.82 o 
 -13   3   7        0.68       10.77     33.34 o 
 -11   3   7       58.14        7.38     31.30 o 
  -9   3   7      511.87      630.02     40.55 o 
  -7   3   7     1077.45     1295.70    121.36 o 
  -5   3   7       13.70       46.33     26.37 o 
  -3   3   7     1165.20     2224.48    633.02 o 
  -1   3   7     6833.55     5842.18     78.89 o 
   1   3   7     1207.34     1317.18    859.16 o 
   3   3   7      272.01      138.43    157.18 o 
   5   3   7     1282.95      931.42    563.87 o 
   7   3   7      846.97     1028.30     33.37 o 
   9   3   7      178.68        1.34    198.66 o 
  11   3   7      427.21      244.31    225.79 o 
  13   3   7       66.99      120.90     49.25 o 
 -22   4   7       30.81      109.81     93.59 o 
 -20   4   7        7.07       20.72     53.11 o 
 -18   4   7        3.78       94.28     73.69 o 
 -16   4   7       17.02       71.54     38.85 o 
 -14   4   7      404.87      334.51     33.10 o 
 -12   4   7       51.60       28.03     40.08 o 
 -10   4   7     2929.31     3322.59     46.31 o 
  -8   4   7        3.38       73.63     33.17 o 
  -6   4   7      958.39     1168.90     67.31 o 
  -4   4   7      949.78     1297.19    357.05 o 
  -2   4   7      681.88      746.09    483.46 o 
   0   4   7    11137.85    10068.28    105.10 o 
   2   4   7      326.16      262.07    149.15 o 
   4   4   7      456.41      493.60     28.16 o 
   6   4   7      103.69        8.96     52.75 o 
   8   4   7       59.85       58.17     58.17 o 
  10   4   7        2.00       58.61     74.79 o 
  12   4   7        7.46       38.78     46.48 o 
 -21   5   7        1.69       50.69     99.62 o 
 -19   5   7      111.84       19.29     53.05 o 
 -17   5   7        5.56       32.54     46.48 o 
 -15   5   7      284.28      502.33     46.68 o 
 -13   5   7       59.51        3.89     30.86 o 
 -11   5   7     1116.05     1439.66     48.82 o 
  -9   5   7     1001.56      917.42     32.81 o 
  -7   5   7     1529.06     1591.13     79.03 o 
  -5   5   7     7436.41     6380.47   1764.97 o 
  -3   5   7        4.23       27.49     28.96 o 
  -1   5   7     3471.36     3327.39     85.26 o 
   1   5   7       22.50      115.45     48.29 o 
   3   5   7     2892.80     3090.10     85.57 o 
   5   5   7     1620.76     1690.01     49.11 o 
   7   5   7     3758.65     4013.34     35.59 o 
   9   5   7      207.92       83.17     38.76 o 
  11   5   7       58.76        2.10     44.98 o 
  13   5   7       15.75       43.09     43.09 o 
 -22   6   7       29.81       14.49     74.15 o 
 -20   6   7        5.62        0.48    116.61 o 
 -18   6   7       15.29       24.39     48.27 o 
 -16   6   7       20.45      114.69     41.39 o 
 -14   6   7      274.15      293.85     75.67 o 
 -12   6   7      209.27      158.57     50.54 o 
 -10   6   7     2932.99     2785.30    109.26 o 
  -8   6   7       12.28       71.97     51.64 o 
  -6   6   7      321.49      814.59    244.46 o 
  -4   6   7     4447.49     2394.82   1422.16 o 
  -2   6   7      251.91      249.70     42.46 o 
   0   6   7     1609.49     1560.56     49.19 o 
   2   6   7       12.28       21.82     50.92 o 
   4   6   7     2245.35     1744.72    112.00 o 
   6   6   7      451.77      389.41     37.68 o 
   8   6   7        1.72       50.92     65.59 o 
  10   6   7        7.07       25.83     42.15 o 
  12   6   7       65.11       31.00     49.00 o 
 -21   7   7        7.47       54.77     68.30 o 
 -19   7   7      140.16      251.75     55.00 o 
 -17   7   7      101.94       89.63     65.53 o 
 -15   7   7     1180.67     1257.83     90.00 o 
 -13   7   7        1.07        2.25     34.95 o 
 -11   7   7      670.31      522.59     35.35 o 
  -9   7   7     2802.27     2867.04     45.88 o 
  -7   7   7       73.10        0.70     24.71 o 
  -5   7   7     1111.83     1162.16     38.93 o 
  -3   7   7      393.91      347.05     33.90 o 
  -1   7   7     1078.90     1128.96     39.18 o 
   1   7   7     1411.63     1201.15     48.80 o 
   3   7   7     1586.14     1593.62     44.30 o 
   5   7   7        0.36       38.16     38.16 o 
   7   7   7       77.25       18.15     35.67 o 
   9   7   7       24.72       55.41     59.37 o 
  11   7   7      191.01      171.46    145.96 o 
 -20   8   7        2.30       67.09    130.74 o 
 -18   8   7        7.44       49.52     55.07 o 
 -16   8   7      119.50      175.29     44.62 o 
 -14   8   7       36.35       22.44     82.35 o 
 -12   8   7      410.85      272.55     35.15 o 
 -10   8   7     3486.76     3917.23     97.17 o 
  -8   8   7       22.78       50.56     45.47 o 
  -6   8   7        5.44       70.78     33.36 o 
  -4   8   7      846.49      709.74     35.03 o 
  -2   8   7      775.09      971.97     47.12 o 
   0   8   7     1670.51     1797.25     42.93 o 
   2   8   7     1559.24     1268.51     52.09 o 
   4   8   7      578.27      505.77     60.89 o 
   6   8   7       88.98       28.49     41.65 o 
   8   8   7       90.85      154.70     33.84 o 
  10   8   7       55.73       89.60     45.93 o 
  12   8   7        4.93       12.38     44.20 o 
 -21   9   7        9.78       84.18     74.13 o 
 -19   9   7       98.02       59.92     58.95 o 
 -17   9   7      469.05      523.89     57.44 o 
 -15   9   7      127.87      149.11     39.28 o 
 -13   9   7     1734.93     1419.23     54.22 o 
 -11   9   7      195.50      116.17     67.24 o 
  -9   9   7      293.38      288.40     28.31 o 
  -7   9   7      100.73      146.68     30.43 o 
  -5   9   7       14.33       35.12     26.50 o 
  -3   9   7     9314.21    10156.16    224.71 o 
  -1   9   7     3010.14     3655.33    188.01 o 
   1   9   7      853.49      677.32     99.97 o 
   3   9   7       80.27       39.36     38.15 o 
   5   9   7      477.30      499.92     48.44 o 
   7   9   7      108.78      202.45     39.58 o 
   9   9   7       14.02       65.61     33.78 o 
  11   9   7       74.51        4.14     45.96 o 
 -20  10   7       83.27      186.01     70.10 o 
 -18  10   7      216.68      328.25     82.98 o 
 -16  10   7      228.73      133.63     45.90 o 
 -14  10   7      185.04      196.75     40.26 o 
 -12  10   7      120.30       50.99     33.48 o 
 -10  10   7      480.68      641.65     35.24 o 
  -8  10   7      128.01       44.79     89.01 o 
  -6  10   7     2611.27     3584.81   2104.57 o 
  -4  10   7     8023.21     6923.42     86.24 o 
  -2  10   7     4895.12     5207.73     97.46 o 
   0  10   7      282.12      206.69     42.79 o 
   2  10   7        0.03       34.76     34.76 o 
   4  10   7     1244.72     1324.41     59.70 o 
   6  10   7      358.09      368.65     44.83 o 
   8  10   7        9.88       16.87     41.78 o 
  10  10   7        1.91       23.39     51.45 o 
 -19  11   7      118.48       59.68     59.78 o 
 -17  11   7        5.62       58.90    131.45 o 
 -15  11   7      527.77      645.33     90.80 o 
 -13  11   7        7.46        0.85     34.77 o 
 -11  11   7      134.74      124.56     29.41 o 
  -9  11   7        0.23      104.61     40.07 o 
  -7  11   7        0.62       13.05     28.22 o 
  -5  11   7     1532.39     1287.26     47.33 o 
  -3  11   7      245.84      101.31     76.89 o 
  -1  11   7       59.81       79.32     29.85 o 
   1  11   7       12.92       32.87     32.87 o 
   3  11   7      164.07      111.14     40.87 o 
   5  11   7     1501.84     1613.38     64.11 o 
   7  11   7        9.81       45.40     42.81 o 
   9  11   7       15.54       14.14     60.90 o 
  11  11   7       16.72       32.92     35.35 o 
 -20  12   7        0.01       62.17     62.17 o 
 -18  12   7        4.40       96.40     54.75 o 
 -16  12   7       54.40        7.90     55.08 o 
 -14  12   7       28.34       37.62     38.72 o 
 -12  12   7        3.30        9.75     27.51 o 
 -10  12   7       49.83       48.60     31.84 o 
  -8  12   7       47.14       18.64     32.00 o 
  -6  12   7      125.13      184.39     49.14 o 
  -4  12   7     1465.35     1495.01     43.37 o 
  -2  12   7      200.43      136.67     27.87 o 
   0  12   7      763.31      859.21     43.85 o 
   2  12   7      490.32      357.49     40.81 o 
   4  12   7        7.51       20.03     40.92 o 
   6  12   7       53.02       43.20     43.20 o 
   8  12   7       94.03       33.14     47.14 o 
  10  12   7       30.66       46.31     52.37 o 
 -19  13   7        8.33       38.97     55.02 o 
 -17  13   7        0.17       17.01     48.12 o 
 -15  13   7      381.57      380.68     41.14 o 
 -13  13   7      366.66      468.05     33.93 o 
 -11  13   7      108.82      141.06     35.62 o 
  -9  13   7      229.76      395.86     80.25 o 
  -7  13   7       53.32       14.01     28.48 o 
  -5  13   7      623.73      763.65     46.17 o 
  -3  13   7       30.63       31.48     26.89 o 
  -1  13   7        7.87       43.87     27.71 o 
   1  13   7      495.97      560.70     40.40 o 
   3  13   7      289.59      287.99     45.63 o 
   5  13   7        0.10        4.60     42.28 o 
   7  13   7       71.61      108.28     43.85 o 
   9  13   7        0.00       38.21    112.72 o 
 -18  14   7       41.62       15.08     63.81 o 
 -16  14   7      224.13      253.49    102.04 o 
 -14  14   7        8.21       33.17     33.17 o 
 -12  14   7      351.61      400.83     46.35 o 
 -10  14   7       42.48        4.94     51.93 o 
  -8  14   7      471.97      600.91     82.60 o 
  -6  14   7      533.83      364.99     38.14 o 
  -4  14   7      202.94      324.84     61.50 o 
  -2  14   7     1017.00      771.68     49.11 o 
   0  14   7      324.63      353.35     97.63 o 
   2  14   7      245.67      111.67     39.26 o 
   4  14   7      548.13      669.63     66.74 o 
   6  14   7       39.45        8.66     42.89 o 
   8  14   7        0.29       43.83     59.75 o 
  10  14   7       19.86       60.51     91.00 o 
 -19  15   7        7.38      109.93     52.14 o 
 -17  15   7        3.53       45.80     45.80 o 
 -15  15   7      155.05      192.03     64.74 o 
 -13  15   7      229.42      388.10     50.22 o 
 -11  15   7        6.57       10.04     39.03 o 
  -9  15   7       79.91      146.47    106.48 o 
  -7  15   7     1340.31     1221.74     54.28 o 
  -5  15   7       26.86       53.70     32.24 o 
  -3  15   7       91.53       63.57     36.53 o 
  -1  15   7      169.15      225.61     37.34 o 
   1  15   7      510.61      507.04     46.77 o 
   3  15   7       71.19       76.47     35.93 o 
   5  15   7       10.00       30.00    116.98 o 
   7  15   7       31.78        8.04     72.39 o 
   9  15   7        1.92       10.58     37.42 o 
 -18  16   7       16.58       54.83     46.95 o 
 -16  16   7       10.19       34.32     37.43 o 
 -14  16   7       11.80        7.19     43.66 o 
 -12  16   7       19.07       32.63     44.70 o 
 -10  16   7      211.35      329.36     47.92 o 
  -8  16   7      872.56      706.23    478.64 o 
  -6  16   7       30.78        9.41     39.92 o 
  -4  16   7      976.77     1113.63     54.43 o 
  -2  16   7      508.33      442.88     42.44 o 
   0  16   7        1.16       15.97     32.66 o 
   2  16   7      192.14      179.74     38.66 o 
   4  16   7      157.41      163.43     47.14 o 
   6  16   7       27.64      124.20     69.92 o 
   8  16   7       12.29       53.66     39.52 o 
 -17  17   7        2.20       23.46     39.15 o 
 -15  17   7       65.81      168.50     70.95 o 
 -13  17   7       16.00       19.27     52.00 o 
 -11  17   7       20.29      103.57     48.35 o 
  -9  17   7      100.02       65.08     43.62 o 
  -7  17   7     1052.93     1186.25     78.60 o 
  -5  17   7      110.87       45.87     55.05 o 
  -3  17   7     1301.98     1240.59     58.20 o 
  -1  17   7       26.15       27.75     34.64 o 
   1  17   7      860.60      838.90     53.84 o 
   3  17   7       13.18       66.12     71.21 o 
   5  17   7        7.18       25.36     35.87 o 
   7  17   7       60.44       74.68     39.91 o 
 -16  18   7        0.21       78.02     49.16 o 
 -14  18   7        4.52       77.36     51.98 o 
 -12  18   7      179.82      333.33     96.29 o 
 -10  18   7      987.78     1004.87     61.37 o 
  -8  18   7        8.29       41.94     88.56 o 
  -6  18   7      449.82      456.58     43.77 o 
  -4  18   7      490.90      411.80     62.01 o 
  -2  18   7       45.48       27.31     34.89 o 
   0  18   7        1.20        1.90     44.05 o 
   2  18   7        9.68       24.43     32.04 o 
   4  18   7       11.38       54.22     57.97 o 
   6  18   7       11.34       37.47     34.63 o 
 -15  19   7       17.96       84.99     50.24 o 
 -13  19   7      103.24       27.52     54.59 o 
 -11  19   7      148.84      110.43     53.82 o 
  -9  19   7       89.98       43.11     43.11 o 
  -7  19   7      435.45      581.13     54.77 o 
  -5  19   7        0.06       39.75     39.75 o 
  -3  19   7       25.27      132.51     50.34 o 
  -1  19   7       79.18       54.60     35.62 o 
   1  19   7       30.53       23.04     49.93 o 
   3  19   7        0.24       24.42     30.95 o 
   5  19   7        1.13        9.44     27.92 o 
   7  19   7       20.68       33.67     24.52 o 
 -14  20   7       58.91       23.30     52.70 o 
 -12  20   7       20.12       37.47     49.00 o 
 -10  20   7       26.79        6.97     99.94 o 
  -8  20   7      183.97      278.47     60.08 o 
  -6  20   7      312.69      337.71     65.70 o 
  -4  20   7       62.51       75.96     40.33 o 
  -2  20   7        1.04        3.03     33.76 o 
   0  20   7       44.81        2.83     30.08 o 
   2  20   7       33.29       83.14     49.78 o 
   4  20   7       27.15       31.65     32.77 o 
   6  20   7       75.44       55.22     19.25 o 
 -13  21   7       38.98      162.15     84.17 o 
 -11  21   7       31.10        8.89     44.00 o 
  -9  21   7       49.74       74.56     36.14 o 
  -7  21   7      135.04      190.04     40.38 o 
  -5  21   7      164.94      189.75     39.93 o 
  -3  21   7        1.92        3.56     30.17 o 
  -1  21   7        2.24        3.26     29.96 o 
   1  21   7        0.51       22.80     26.20 o 
   3  21   7       56.28       47.16     30.36 o 
   5  21   7        0.21       15.71     22.07 o 
 -12  22   7        8.05       74.31     40.87 o 
 -10  22   7        0.23        1.92     41.81 o 
  -8  22   7        8.08       85.59     33.05 o 
  -6  22   7       26.14       60.09     30.81 o 
  -4  22   7       20.48       11.94     28.31 o 
  -2  22   7      103.35      110.30     27.37 o 
   0  22   7       14.80       18.64     23.16 o 
   2  22   7       17.29       22.38     40.22 o 
   4  22   7        0.04       19.68     28.53 o 
 -11  23   7       17.19       30.74     35.63 o 
  -9  23   7        0.02       14.92     31.46 o 
  -7  23   7        3.87       26.51     29.51 o 
  -5  23   7      114.09       93.97     27.44 o 
  -3  23   7        2.18       22.12     22.12 o 
  -1  23   7        9.77       13.02     22.63 o 
   1  23   7       10.05        3.20     22.76 o 
 -10  24   7        1.33       30.20     30.20 o 
  -8  24   7       67.29       27.19     28.64 o 
  -6  24   7       50.40        3.34     58.86 o 
  -4  24   7        0.13        3.87     19.16 o 
  -2  24   7        2.09       29.33     12.79 o 
   0  24   7       22.40       34.02     14.92 o 
  -5  25   7       20.46        8.28     13.89 o 
  -3  25   7        0.95        2.65     10.45 o 
 -22   0   8      356.29      311.32     64.10 o 
 -20   0   8        5.60       54.53     54.53 o 
 -18   0   8     1193.61     1185.59     61.94 o 
 -16   0   8       57.17       55.10     50.17 o 
 -14   0   8      483.04      513.24     40.11 o 
 -12   0   8       10.80       46.67     48.29 o 
 -10   0   8   102600.77    92716.23   1746.25 o 
  -8   0   8   162299.77   184529.22   2458.02 o 
  -6   0   8    55640.46    56384.89    316.08 o 
  -4   0   8     2868.97     2773.71     81.36 o 
  -2   0   8    10820.19     9957.54    139.01 o 
   0   0   8     1520.38     1681.99     49.14 o 
   2   0   8     2103.85     2118.66     44.90 o 
   4   0   8     1781.24     1978.10     73.25 o 
   6   0   8     3590.26     3882.24    135.08 o 
   8   0   8     1257.05     1326.44     57.36 o 
  10   0   8        7.54       62.78     66.96 o 
  12   0   8       61.35       51.67     71.55 o 
 -21   1   8        0.00       34.55     43.73 o 
 -19   1   8        2.46       47.73     53.23 o 
 -17   1   8        7.59       21.50     32.45 o 
 -15   1   8       47.37       17.58     34.33 o 
 -13   1   8       15.55       18.97     28.38 o 
 -11   1   8      253.96      300.44     42.48 o 
  -9   1   8       16.89        8.63     51.90 o 
  -7   1   8    14857.37    13489.09    119.43 o 
  -5   1   8     1228.30     1343.48     52.18 o 
  -3   1   8     1669.09     1940.44    125.85 o 
  -1   1   8     1910.10     1640.86    482.62 o 
   1   1   8      477.47      439.17     30.76 o 
   3   1   8        8.26       21.55     67.76 o 
   5   1   8      675.49      334.46    314.49 o 
   7   1   8        0.00       40.27     56.16 o 
   9   1   8       71.69        5.18     46.65 o 
  11   1   8        0.56       34.15     46.72 o 
 -22   2   8      141.39      171.55     65.67 o 
 -20   2   8      432.93      550.25     58.29 o 
 -18   2   8        9.95       40.15     40.15 o 
 -16   2   8      138.93      151.12     41.42 o 
 -14   2   8      721.51      665.23     43.34 o 
 -12   2   8      594.83      577.32     46.40 o 
 -10   2   8        2.94        6.54     36.92 o 
  -8   2   8       29.59       67.03     50.99 o 
  -6   2   8     3217.92     3022.63     59.38 o 
  -4   2   8     1985.57     2064.89     50.03 o 
  -2   2   8      238.14      133.06     60.52 o 
   0   2   8      720.59      290.02    219.26 o 
   2   2   8      118.59      139.07     69.01 o 
   4   2   8      593.90      525.35     72.96 o 
   6   2   8     1479.15     1733.42   1073.72 o 
   8   2   8       29.15       10.69     60.33 o 
  10   2   8        1.72       31.39     46.82 o 
  12   2   8       62.80       64.35    185.27 o 
 -21   3   8        0.87        4.59     55.24 o 
 -19   3   8       12.38       35.68     47.32 o 
 -17   3   8        5.45       33.92     38.15 o 
 -15   3   8      678.38      483.52     54.00 o 
 -13   3   8      586.80      872.75     46.27 o 
 -11   3   8      213.99      232.38     35.99 o 
  -9   3   8      613.61      819.10     43.24 o 
  -7   3   8     3208.89     3757.82    108.26 o 
  -5   3   8       16.73       49.16     28.41 o 
  -3   3   8      483.04      471.69     40.46 o 
  -1   3   8      163.52       87.45    110.99 o 
   1   3   8     1203.49     1073.63    699.71 o 
   3   3   8        3.75        5.04     28.19 o 
   5   3   8       33.14      137.04     55.91 o 
   7   3   8       56.32       54.83     36.83 o 
   9   3   8       44.98        8.55     42.29 o 
  11   3   8       33.02      103.05    116.46 o 
 -22   4   8       77.01       48.15     68.10 o 
 -20   4   8       52.10       90.27     58.43 o 
 -18   4   8       17.05        8.59     44.22 o 
 -16   4   8      505.16      608.58     45.79 o 
 -14   4   8     2124.91     1767.82     56.61 o 
 -12   4   8      100.78       20.77     30.01 o 
 -10   4   8      292.83      251.41     38.80 o 
  -8   4   8      883.14     1161.53    101.48 o 
  -6   4   8      734.37      626.90     34.50 o 
  -4   4   8        6.01       48.58     29.57 o 
  -2   4   8      210.29      219.24     44.09 o 
   0   4   8     1828.96     1927.72   1206.92 o 
   2   4   8     1373.55     1192.78     64.40 o 
   4   4   8      388.21      414.79     38.86 o 
   6   4   8      446.88      619.94     51.97 o 
   8   4   8       12.93       25.72     73.72 o 
  10   4   8      101.48       56.21     89.17 o 
  12   4   8       21.99       12.38     93.84 o 
 -21   5   8       19.24      130.44     65.61 o 
 -19   5   8        0.02       23.01     54.77 o 
 -17   5   8      510.61      462.90     79.48 o 
 -15   5   8      649.80      677.60     94.47 o 
 -13   5   8        5.66       16.29     35.79 o 
 -11   5   8      776.24      848.51     48.10 o 
  -9   5   8      254.13      231.18     43.61 o 
  -7   5   8     3130.76     3347.31     95.78 o 
  -5   5   8        1.28        2.59     26.42 o 
  -3   5   8       47.39        8.06     68.01 o 
  -1   5   8     6395.31     6101.69    138.09 o 
   1   5   8     1541.68     1463.18     64.22 o 
   3   5   8      152.01       68.65     36.82 o 
   5   5   8        2.07       32.98     32.98 o 
   7   5   8       59.05       15.03     45.54 o 
   9   5   8       33.81       50.65     60.86 o 
  11   5   8       13.39       10.77     44.07 o 
 -22   6   8      129.22      327.15    131.07 o 
 -20   6   8       39.43       85.10     63.94 o 
 -18   6   8        0.44       57.07     46.74 o 
 -16   6   8      775.61      974.39     61.94 o 
 -14   6   8      481.31      485.34     43.68 o 
 -12   6   8       55.63       24.87     26.06 o 
 -10   6   8       10.89      105.57     32.79 o 
  -8   6   8     4593.95     4508.66    207.27 o 
  -6   6   8     5084.96     4471.53   1251.57 o 
  -4   6   8     4743.04     5530.70     90.40 o 
  -2   6   8     2543.83     2842.73    105.14 o 
   0   6   8     3399.29     3691.12     99.05 o 
   2   6   8       26.81       31.74     68.32 o 
   4   6   8      928.56      948.82     54.69 o 
   6   6   8      633.97      473.30    154.76 o 
   8   6   8       55.58      155.43    114.28 o 
  10   6   8        5.08        5.61    157.95 o 
 -21   7   8       61.25      103.67     90.18 o 
 -19   7   8       92.19       23.18     54.63 o 
 -17   7   8       41.81       55.77     46.35 o 
 -15   7   8     1086.07      990.69    101.55 o 
 -13   7   8       13.06        0.19     40.39 o 
 -11   7   8       85.13       44.69     28.11 o 
  -9   7   8     4018.33     3828.09     83.24 o 
  -7   7   8      320.42      492.31     73.18 o 
  -5   7   8     1564.70     1305.42    784.69 o 
  -3   7   8      238.36      293.62     31.91 o 
  -1   7   8     6558.10     6174.15    193.93 o 
   1   7   8       18.76       41.90     41.90 o 
   3   7   8      271.12      423.41    113.72 o 
   5   7   8      893.44      890.89    103.72 o 
   7   7   8      300.13      174.03     76.06 o 
   9   7   8       68.66      162.98    144.84 o 
  11   7   8       13.88       59.10     41.63 o 
 -20   8   8       35.92      196.54     64.73 o 
 -18   8   8      105.03      150.46     53.30 o 
 -16   8   8     1346.57     1527.59    133.93 o 
 -14   8   8     1613.87     1655.69     57.91 o 
 -12   8   8      459.23      312.35     36.05 o 
 -10   8   8       12.42       31.66     53.59 o 
  -8   8   8      447.03      470.04    158.95 o 
  -6   8   8        0.52       35.73     24.76 o 
  -4   8   8     1952.01     1816.23    164.11 o 
  -2   8   8     5211.81     5332.03    287.76 o 
   0   8   8     2467.10     2098.21    103.21 o 
   2   8   8      919.99      963.89     49.48 o 
   4   8   8       11.54       22.37    115.39 o 
   6   8   8       53.05       65.94     88.59 o 
   8   8   8       11.69        8.28     34.03 o 
  10   8   8       22.28       13.78     73.22 o 
 -21   9   8       10.28       74.96     74.96 o 
 -19   9   8       11.79       60.40     60.40 o 
 -17   9   8      404.80      364.58     51.09 o 
 -15   9   8       95.71      183.71    113.44 o 
 -13   9   8      228.76      176.88     36.64 o 
 -11   9   8      144.72       24.88     68.34 o 
  -9   9   8       36.25       29.54     29.07 o 
  -7   9   8      643.73      507.33     29.79 o 
  -5   9   8     2421.24     2640.32     67.50 o 
  -3   9   8       95.29       98.15     31.95 o 
  -1   9   8     3962.44     3462.87     70.45 o 
   1   9   8       74.60       44.85     89.70 o 
   3   9   8        9.65       26.65     40.82 o 
   5   9   8      370.60      496.52     47.85 o 
   7   9   8        6.35        7.43     41.70 o 
   9   9   8       14.33       33.34     42.13 o 
  11   9   8        0.00       14.35     60.98 o 
 -20  10   8       30.99      128.89     65.62 o 
 -18  10   8        6.62        4.19     85.67 o 
 -16  10   8       11.09       22.23     46.54 o 
 -14  10   8      190.78      112.55     89.91 o 
 -12  10   8        0.57       29.97     47.51 o 
 -10  10   8      890.18      956.81     64.53 o 
  -8  10   8      516.61      389.32     49.35 o 
  -6  10   8      165.33      305.26    205.53 o 
  -4  10   8     2378.62     2648.36     50.08 o 
  -2  10   8      614.37      478.22     38.16 o 
   0  10   8     1044.64      724.63     48.98 o 
   2  10   8      153.23      116.99     44.31 o 
   4  10   8      365.64      369.58     45.07 o 
   6  10   8        3.59       25.80     44.26 o 
   8  10   8        4.12       15.12     76.47 o 
  10  10   8        0.16        3.20     45.08 o 
 -21  11   8        3.82       86.38     86.38 o 
 -19  11   8      173.54      291.61     87.13 o 
 -17  11   8       53.54       85.49     45.33 o 
 -15  11   8      729.09      849.16     50.67 o 
 -13  11   8      858.77      750.10     70.76 o 
 -11  11   8       54.20       25.61     25.61 o 
  -9  11   8      685.46      535.52     38.51 o 
  -7  11   8      601.63      408.27    293.03 o 
  -5  11   8      184.58      170.53     30.84 o 
  -3  11   8       91.99      164.60     30.12 o 
  -1  11   8     1738.11     1758.03     68.81 o 
   1  11   8     1912.58     1598.05     59.38 o 
   3  11   8      413.84      472.81     49.98 o 
   5  11   8        0.02       46.00     81.04 o 
   7  11   8        0.04       44.69     44.69 o 
   9  11   8       80.62      172.16     46.86 o 
 -20  12   8       85.51       71.30     63.86 o 
 -18  12   8      166.10      291.36     51.88 o 
 -16  12   8        4.19       32.14     40.18 o 
 -14  12   8      162.22      156.71     82.51 o 
 -12  12   8      301.48      313.42     31.13 o 
 -10  12   8      285.87      315.50     81.90 o 
  -8  12   8      169.70      296.09    211.64 o 
  -6  12   8     1560.04     1565.03     51.24 o 
  -4  12   8       43.72       20.45     28.93 o 
  -2  12   8      148.52      137.63     29.80 o 
   0  12   8       22.59       68.71     50.83 o 
   2  12   8      293.96      346.00    152.57 o 
   4  12   8      945.19     1139.35     60.78 o 
   6  12   8      206.17      127.36     53.96 o 
   8  12   8        6.42        9.98    119.30 o 
 -19  13   8       16.50       53.56     53.56 o 
 -17  13   8        0.34      132.50    100.94 o 
 -15  13   8       48.01       65.29     38.70 o 
 -13  13   8      139.89      160.44     32.84 o 
 -11  13   8      343.65      219.26     56.29 o 
  -9  13   8       31.11        2.06     39.29 o 
  -7  13   8      371.06      332.46     86.05 o 
  -5  13   8       78.17        3.07     28.86 o 
  -3  13   8        0.05        7.99     31.48 o 
  -1  13   8        0.06       16.90     32.82 o 
   1  13   8      199.81      143.81     40.67 o 
   3  13   8      154.34      134.22     42.14 o 
   5  13   8        3.76        5.65     41.52 o 
   7  13   8        9.00       46.43     48.12 o 
   9  13   8        0.19       76.10     74.59 o 
 -18  14   8       49.20       17.65     49.93 o 
 -16  14   8      107.02      141.66     48.83 o 
 -14  14   8      191.68      226.43     34.50 o 
 -12  14   8      328.43      229.35     45.68 o 
 -10  14   8        1.71        7.05     70.18 o 
  -8  14   8      118.02       56.82     39.14 o 
  -6  14   8        2.51       21.59     37.73 o 
  -4  14   8      382.39      403.51     79.81 o 
  -2  14   8      470.57      345.71     42.53 o 
   0  14   8     1251.75     1358.23    132.90 o 
   2  14   8      110.71      150.38     59.68 o 
   4  14   8       44.45       89.63     41.60 o 
   6  14   8       38.99       80.11     42.69 o 
   8  14   8        0.06       27.88     44.69 o 
 -19  15   8        7.70       49.47     49.47 o 
 -17  15   8        9.32       98.99     44.37 o 
 -15  15   8       54.79       53.98     37.26 o 
 -13  15   8        3.22       16.12     42.20 o 
 -11  15   8       24.61       73.15     42.85 o 
  -9  15   8       81.48       80.20     62.49 o 
  -7  15   8      891.48      804.06     50.76 o 
  -5  15   8       32.53       41.73     74.19 o 
  -3  15   8      461.94      396.67     42.92 o 
  -1  15   8       43.51       11.09     37.24 o 
   1  15   8      371.39      290.85     72.64 o 
   3  15   8       13.64       26.06     69.50 o 
   5  15   8        0.05       20.38     47.85 o 
   7  15   8        6.99       26.39     54.20 o 
 -18  16   8        1.66       48.23     48.23 o 
 -16  16   8       45.54       94.33     66.07 o 
 -14  16   8       85.75       68.94     80.78 o 
 -12  16   8      409.36      371.29     63.84 o 
 -10  16   8       78.27       85.46     44.00 o 
  -8  16   8       66.81       77.31     41.21 o 
  -6  16   8       65.49       12.49     84.79 o 
  -4  16   8      136.07      187.81     38.17 o 
  -2  16   8      101.46      122.17     40.41 o 
   0  16   8      358.83      404.09     42.90 o 
   2  16   8        1.94       31.87     34.76 o 
   4  16   8      215.34       59.45     96.36 o 
   6  16   8       10.12       21.92     40.40 o 
 -17  17   8       10.93        2.84     39.17 o 
 -15  17   8       31.88       32.78     77.79 o 
 -13  17   8        5.99       44.90     49.33 o 
 -11  17   8      101.06       49.29     44.40 o 
  -9  17   8       63.53        0.00     49.69 o 
  -7  17   8        9.20      107.17     54.77 o 
  -5  17   8        7.08       31.99     38.78 o 
  -3  17   8       11.18        4.42     34.39 o 
  -1  17   8        5.10       32.75     43.09 o 
   1  17   8      191.57      173.50     41.18 o 
   3  17   8       20.73       33.80     37.97 o 
   5  17   8       44.12       64.40     40.47 o 
   7  17   8       18.91       81.70     54.39 o 
 -16  18   8       50.54        0.31     53.76 o 
 -14  18   8       29.93       40.98     53.98 o 
 -12  18   8       40.56       42.80     44.29 o 
 -10  18   8        2.49       19.18     47.43 o 
  -8  18   8       78.82      166.14     43.50 o 
  -6  18   8        1.51       38.30     38.30 o 
  -4  18   8       48.12       74.37     78.75 o 
  -2  18   8       25.84       99.99    103.34 o 
   0  18   8      122.15       59.05     44.61 o 
   2  18   8       28.07       36.98     34.76 o 
   4  18   8       51.54       50.88     54.28 o 
   6  18   8       13.47       32.29     32.29 o 
 -15  19   8        3.03       26.86     52.41 o 
 -13  19   8       56.15       56.47     56.47 o 
 -11  19   8      174.71      284.94     57.26 o 
  -9  19   8      839.80      735.02    500.53 o 
  -7  19   8      242.85      293.24     78.72 o 
  -5  19   8      579.72      581.77     45.10 o 
  -3  19   8      230.54      125.90     41.16 o 
  -1  19   8       33.65       77.37     58.03 o 
   1  19   8        1.04       17.10     32.67 o 
   3  19   8        0.36       15.11     29.88 o 
   5  19   8      101.24      107.62     28.36 o 
 -14  20   8        1.76       43.32     52.95 o 
 -12  20   8      112.44      209.44     50.41 o 
 -10  20   8        5.71       48.30     48.30 o 
  -8  20   8       33.58       14.53     98.11 o 
  -6  20   8       28.38       50.83     39.26 o 
  -4  20   8       34.63       31.51     34.23 o 
  -2  20   8      121.06      103.70     34.50 o 
   0  20   8        6.85        9.88     30.01 o 
   2  20   8        1.31       27.22     29.56 o 
   4  20   8        9.22       16.40     21.64 o 
 -13  21   8       12.79       50.60     50.60 o 
 -11  21   8        5.75       71.68     41.34 o 
  -9  21   8        3.51       79.57    115.59 o 
  -7  21   8        0.00       66.54     35.34 o 
  -5  21   8        9.61        4.32     63.16 o 
  -3  21   8      151.28      114.97     30.99 o 
  -1  21   8       33.25       26.76     26.76 o 
   1  21   8        0.47       16.84     46.21 o 
   3  21   8        0.29        0.33     19.04 o 
 -12  22   8        7.73        0.41     40.65 o 
 -10  22   8       21.25        7.43     36.07 o 
  -8  22   8       14.75       18.55     30.63 o 
  -6  22   8       20.43        8.32     30.99 o 
  -4  22   8       16.88        4.09     25.76 o 
  -2  22   8       15.93       36.11     23.61 o 
   0  22   8       14.98       35.04     26.98 o 
   2  22   8       21.04        8.36     13.44 o 
 -11  23   8        1.49        3.10     34.07 o 
  -9  23   8       22.11       19.63     29.54 o 
  -7  23   8        8.89        1.73     25.61 o 
  -5  23   8       17.00        1.09     23.10 o 
  -3  23   8        1.33       21.51     21.51 o 
  -1  23   8        2.72       10.27     14.59 o 
  -8  24   8        0.01       27.06     21.82 o 
  -6  24   8        7.56       15.61     20.69 o 
  -4  24   8        0.61       14.46     16.96 o 
  -2  24   8        9.90        4.23     10.48 o 
 -21   1   9       51.09      177.23     52.47 o 
 -19   1   9       96.33       78.08     48.27 o 
 -17   1   9       31.74       39.42     39.42 o 
 -15   1   9       83.51       68.56     42.54 o 
 -13   1   9       32.69       99.36     64.60 o 
 -11   1   9       65.49       94.77     36.91 o 
  -9   1   9     5666.87     5573.71    322.72 o 
  -7   1   9     2459.70     2367.26    235.01 o 
  -5   1   9       62.49       45.18     30.92 o 
  -3   1   9     2803.72     2712.75     60.25 o 
  -1   1   9      258.75      183.64     30.71 o 
   1   1   9       12.12        6.18     27.76 o 
   3   1   9      454.73      491.45    288.77 o 
   5   1   9      766.31      607.20    440.71 o 
   7   1   9      534.61      276.63    214.29 o 
   9   1   9       53.89       56.02     56.02 o 
 -22   2   9       13.32       49.58     57.33 o 
 -20   2   9       25.11       12.16     49.09 o 
 -18   2   9        1.75       30.28     55.67 o 
 -16   2   9      152.44        2.10     69.18 o 
 -14   2   9     1839.86     1725.25     56.57 o 
 -12   2   9      632.57      474.62     39.48 o 
 -10   2   9     1056.09      954.11     53.42 o 
  -8   2   9     4356.47     4212.59    141.04 o 
  -6   2   9     2507.81     2333.27     56.19 o 
  -4   2   9      152.51      247.96     28.17 o 
  -2   2   9     3919.02     5023.94   1443.91 o 
   0   2   9      832.33      655.47    123.39 o 
   2   2   9       31.62       36.28     28.56 o 
   4   2   9       57.23      150.65     77.60 o 
   6   2   9       68.88       28.63     36.07 o 
   8   2   9       11.13        2.03     46.09 o 
  10   2   9        0.39       49.28     49.28 o 
 -21   3   9       54.53      274.91    126.66 o 
 -19   3   9       80.42       10.48     45.79 o 
 -17   3   9        0.74       36.32     38.86 o 
 -15   3   9     1817.93     1547.61    101.65 o 
 -13   3   9      555.19      755.52     66.53 o 
 -11   3   9      102.72        0.00     36.81 o 
  -9   3   9      269.05      384.32     27.78 o 
  -7   3   9      623.31      476.94     35.85 o 
  -5   3   9        7.16       19.41     29.11 o 
  -3   3   9       54.94        3.66     39.44 o 
  -1   3   9      320.32      290.36     43.71 o 
   1   3   9      128.76      282.38    179.55 o 
   3   3   9      306.93      118.46    105.45 o 
   5   3   9      359.41      315.19     39.87 o 
   7   3   9       31.31       96.28     40.80 o 
   9   3   9       12.82      102.17     40.89 o 
 -22   4   9       16.83       63.25    111.41 o 
 -20   4   9        8.69       19.27     55.38 o 
 -18   4   9      230.44      121.66     45.90 o 
 -16   4   9       61.54      127.27     42.02 o 
 -14   4   9      975.73      925.98    121.21 o 
 -12   4   9      235.20      226.05     45.88 o 
 -10   4   9        5.80       15.84     26.38 o 
  -8   4   9      490.50      507.93     29.77 o 
  -6   4   9      399.36      365.73     32.52 o 
  -4   4   9      698.84      645.14     31.76 o 
  -2   4   9       32.78       66.06     40.65 o 
   0   4   9      245.08      208.79     44.69 o 
   2   4   9      210.31      216.39     40.64 o 
   4   4   9      393.46      340.93     54.47 o 
   6   4   9      125.41       38.80    163.27 o 
   8   4   9       21.92       80.49     41.68 o 
  10   4   9       85.89       44.51     81.74 o 
 -21   5   9      151.26      216.64     81.83 o 
 -19   5   9       44.75      151.53     49.19 o 
 -17   5   9       49.04       36.48     45.14 o 
 -15   5   9       13.60       36.20     36.20 o 
 -13   5   9      963.28      774.39     43.16 o 
 -11   5   9       78.51       85.50     28.16 o 
  -9   5   9      317.90      225.83     34.04 o 
  -7   5   9     2139.03     2005.48     51.94 o 
  -5   5   9     1116.06     1165.34     37.51 o 
  -3   5   9      558.92      581.44     36.74 o 
  -1   5   9      158.95      115.60     32.73 o 
   1   5   9     1543.75     1622.03     61.98 o 
   3   5   9       21.42       42.29     42.29 o 
   5   5   9      201.31      137.61     51.80 o 
   7   5   9       11.66       41.70     41.70 o 
   9   5   9       30.71       57.81     65.78 o 
 -22   6   9       38.92       82.14     78.46 o 
 -20   6   9        3.52       48.28     57.66 o 
 -18   6   9        1.02       68.85     68.85 o 
 -16   6   9        9.68       34.38     41.44 o 
 -14   6   9        0.04        4.14     35.13 o 
 -12   6   9       54.13        8.88     29.98 o 
 -10   6   9       53.30       57.02     25.92 o 
  -8   6   9      142.09      167.14     30.09 o 
  -6   6   9      854.89      769.48     44.08 o 
  -4   6   9      162.13      144.44    121.12 o 
  -2   6   9      336.65      378.17     44.08 o 
   0   6   9      262.52      107.10     65.94 o 
   2   6   9        5.21        7.79     37.23 o 
   4   6   9        4.86       44.04     44.04 o 
   6   6   9      296.19      468.25     90.55 o 
   8   6   9       70.08       26.55     45.95 o 
  10   6   9        3.24       22.52     61.17 o 
 -21   7   9        4.57       15.38     68.58 o 
 -19   7   9       29.57       61.26     89.18 o 
 -17   7   9        1.46       46.83     47.30 o 
 -15   7   9        2.79        6.99     43.32 o 
 -13   7   9      663.23      564.58     40.46 o 
 -11   7   9       94.56        7.30     53.01 o 
  -9   7   9        6.62       21.30     25.48 o 
  -7   7   9     2306.13     2628.72     48.10 o 
  -5   7   9        0.76       74.63     28.40 o 
  -3   7   9      865.20      908.79     63.55 o 
  -1   7   9      545.78      576.16     40.92 o 
   1   7   9      837.96      695.03     45.12 o 
   3   7   9       59.79      163.97     49.05 o 
   5   7   9      124.05      154.00     46.01 o 
   7   7   9       19.98       35.36     37.74 o 
   9   7   9       14.69       36.24    106.56 o 
 -22   8   9       39.30      126.91    109.60 o 
 -20   8   9       15.60       30.64     63.71 o 
 -18   8   9        0.52       48.62     48.62 o 
 -16   8   9       39.11       63.11     81.11 o 
 -14   8   9      453.43      307.66     58.58 o 
 -12   8   9      116.48      237.99     31.02 o 
 -10   8   9      287.40      210.91     30.66 o 
  -8   8   9       63.22       83.33     43.44 o 
  -6   8   9      437.57      189.66    150.39 o 
  -4   8   9     2022.02     2234.48     65.12 o 
  -2   8   9       83.60      159.43     54.96 o 
   0   8   9       99.17      129.72     36.60 o 
   2   8   9      835.38      741.03    106.79 o 
   4   8   9       43.38       45.08     48.10 o 
   6   8   9       37.65      104.07     55.35 o 
   8   8   9        0.03       13.58     92.31 o 
 -21   9   9      104.27       33.13     73.22 o 
 -19   9   9        9.14       28.27    117.85 o 
 -17   9   9      169.52      185.76     46.21 o 
 -15   9   9     1316.09     1429.21     59.27 o 
 -13   9   9      500.50      382.17     38.56 o 
 -11   9   9      146.04      137.10     29.57 o 
  -9   9   9      320.26      210.66     85.42 o 
  -7   9   9       24.48       49.28     29.87 o 
  -5   9   9      384.65      236.75     46.39 o 
  -3   9   9      492.59      521.04     36.88 o 
  -1   9   9     1405.67     1656.39    158.99 o 
   1   9   9      433.57      257.75     84.19 o 
   3   9   9        0.04       16.41     41.80 o 
   5   9   9        4.85       99.41     42.40 o 
   7   9   9       28.74       50.05     47.18 o 
   9   9   9       14.76        1.12     51.63 o 
 -20  10   9       79.58      172.79     63.01 o 
 -18  10   9        0.50        4.03     48.35 o 
 -16  10   9      176.72      148.61     41.66 o 
 -14  10   9      508.00      642.23     42.17 o 
 -12  10   9     1951.67     2256.02     59.06 o 
 -10  10   9     1960.17     1893.02    557.39 o 
  -8  10   9       87.54       47.28     44.92 o 
  -6  10   9      865.74      692.70     44.49 o 
  -4  10   9      140.04      273.95     79.74 o 
  -2  10   9      406.88      298.94     78.17 o 
   0  10   9       15.65       37.55     34.37 o 
   2  10   9      658.01      672.30     54.29 o 
   4  10   9      921.78     1124.17     61.59 o 
   6  10   9       23.47       61.67     45.11 o 
   8  10   9        1.31       19.74     46.33 o 
 -21  11   9       30.21        3.57     70.64 o 
 -19  11   9       55.38       86.89     58.91 o 
 -17  11   9        0.03       36.12     69.44 o 
 -15  11   9      297.67      218.64    131.46 o 
 -13  11   9       49.23       62.74     34.41 o 
 -11  11   9       86.98       77.94     54.40 o 
  -9  11   9      979.54      840.40    580.21 o 
  -7  11   9      219.61      215.18     35.09 o 
  -5  11   9       20.94       55.93     34.09 o 
  -3  11   9      311.75      342.17     37.69 o 
  -1  11   9      142.05      149.45     55.25 o 
   1  11   9        7.02       40.40     40.40 o 
   3  11   9       12.04        6.25     96.31 o 
   5  11   9       52.04        3.17     45.43 o 
   7  11   9      190.05      150.31     52.25 o 
   9  11   9        0.34       80.35     65.31 o 
 -20  12   9       16.98        2.51     54.31 o 
 -18  12   9        4.54       18.02     66.09 o 
 -16  12   9       39.27       98.22     37.11 o 
 -14  12   9      174.75      189.21     38.70 o 
 -12  12   9      141.28      136.48     30.26 o 
 -10  12   9      216.78      171.00    170.88 o 
  -8  12   9     1274.53     1055.02     54.79 o 
  -6  12   9        1.17       23.46     44.56 o 
  -4  12   9       39.70       51.49     33.61 o 
  -2  12   9       23.91       10.79     32.90 o 
   0  12   9        0.22       72.68     37.37 o 
   2  12   9       76.54      118.23     43.13 o 
   4  12   9       53.49       56.08     50.00 o 
   6  12   9       73.75       45.54     48.90 o 
   8  12   9       58.14      108.47     47.53 o 
 -19  13   9        0.47       48.92     48.05 o 
 -17  13   9      142.55      104.36     62.67 o 
 -15  13   9      111.82      206.97     60.75 o 
 -13  13   9       25.49       55.38     28.64 o 
 -11  13   9        5.56        1.51     40.36 o 
  -9  13   9        0.61       29.75     38.58 o 
  -7  13   9      366.08      394.15     38.93 o 
  -5  13   9        8.23       11.10     32.22 o 
  -3  13   9      248.82      276.26     53.93 o 
  -1  13   9      928.22      817.06     64.15 o 
   1  13   9       69.19       20.11     87.96 o 
   3  13   9       26.84       45.95     45.95 o 
   5  13   9       61.58      115.44     46.34 o 
   7  13   9       82.10      160.23     45.66 o 
 -18  14   9       16.16       38.58     44.26 o 
 -16  14   9        0.00       19.05     43.11 o 
 -14  14   9      536.18      509.00     63.64 o 
 -12  14   9        0.08       10.13     42.99 o 
 -10  14   9       50.82       33.00     43.08 o 
  -8  14   9       23.91        0.94     36.43 o 
  -6  14   9      141.13      297.63     44.91 o 
  -4  14   9        0.10       12.17     33.75 o 
  -2  14   9       66.83       45.09     39.30 o 
   0  14   9      433.38      390.80     57.23 o 
   2  14   9      243.54      259.78     47.66 o 
   4  14   9        2.57       31.44     45.79 o 
   6  14   9       76.61       25.76     49.99 o 
 -19  15   9       47.96       18.89     69.56 o 
 -17  15   9      170.47      271.78     48.19 o 
 -15  15   9       37.41       11.41     38.76 o 
 -13  15   9       38.19        2.57     47.19 o 
 -11  15   9       17.08       15.54     64.74 o 
  -9  15   9      182.12      219.58    153.65 o 
  -7  15   9      637.39      703.89     56.27 o 
  -5  15   9       23.17       44.04     90.39 o 
  -3  15   9     1897.10     2137.79     68.24 o 
  -1  15   9      330.67      267.29     46.38 o 
   1  15   9        4.86       61.26     93.06 o 
   3  15   9        3.04       35.33     46.23 o 
   5  15   9       13.62       25.02     40.14 o 
   7  15   9       12.97      119.79     40.39 o 
 -18  16   9        0.92       82.97     47.60 o 
 -16  16   9        1.88        1.16     37.14 o 
 -14  16   9       78.80        1.07    105.74 o 
 -12  16   9       96.52      136.37     51.93 o 
 -10  16   9        9.76       46.71     46.71 o 
  -8  16   9      298.68      430.56     48.70 o 
  -6  16   9      817.80      955.20     52.89 o 
  -4  16   9      119.09      205.01     37.97 o 
  -2  16   9       71.20       58.41     39.99 o 
   0  16   9       16.96        1.54     66.33 o 
   2  16   9       16.45       56.13     39.33 o 
   4  16   9        8.40       58.24     46.10 o 
   6  16   9       16.74       18.52     40.88 o 
 -17  17   9       60.38       30.13     41.24 o 
 -15  17   9       52.19       60.72     66.52 o 
 -13  17   9      160.51      312.46     70.90 o 
 -11  17   9      995.21      801.00    702.81 o 
  -9  17   9       79.87      129.25     42.18 o 
  -7  17   9        0.10        8.75     43.19 o 
  -5  17   9       61.09       15.85     38.43 o 
  -3  17   9      728.09      834.35     52.33 o 
  -1  17   9       75.06       94.73     46.20 o 
   1  17   9       19.96       49.60     34.71 o 
   3  17   9       61.99       87.49     66.67 o 
   5  17   9       76.20       21.99    104.54 o 
 -16  18   9        0.05       54.57     54.57 o 
 -14  18   9       55.46      119.04     54.54 o 
 -12  18   9       48.22      170.04    138.68 o 
 -10  18   9       77.81       30.51     47.27 o 
  -8  18   9      746.21      773.01    104.06 o 
  -6  18   9       70.88       22.47     58.42 o 
  -4  18   9      469.64      419.38     46.83 o 
  -2  18   9       37.52       28.06     35.97 o 
   0  18   9        2.27        2.92     40.40 o 
   2  18   9        0.28       43.83     43.83 o 
   4  18   9       15.13       34.74     32.37 o 
 -15  19   9       12.29       60.90     52.59 o 
 -13  19   9      119.61      124.40     58.33 o 
 -11  19   9      109.10       12.53    121.71 o 
  -9  19   9        2.72       51.12     52.57 o 
  -7  19   9        8.71       51.36     38.78 o 
  -5  19   9       80.46      108.68     39.54 o 
  -3  19   9       32.12       51.96     41.00 o 
  -1  19   9       13.15       12.76     31.36 o 
   1  19   9       21.45       34.62     48.68 o 
   3  19   9        8.62       15.91     29.49 o 
 -14  20   9        3.62       52.02     52.02 o 
 -12  20   9       59.96       48.97     67.63 o 
 -10  20   9      127.94      163.82     52.05 o 
  -8  20   9      186.55      110.76     63.27 o 
  -6  20   9        1.34       21.63     37.61 o 
  -4  20   9        4.70       19.00     34.90 o 
  -2  20   9      162.14      161.01     55.12 o 
   0  20   9      181.09      133.70     30.79 o 
   2  20   9        2.93       27.66     54.98 o 
 -13  21   9       42.21       87.46     45.63 o 
 -11  21   9       48.18       75.66     43.97 o 
  -9  21   9       64.93      156.21     37.50 o 
  -7  21   9        1.21       60.13    100.55 o 
  -5  21   9        0.56        8.67     36.80 o 
  -3  21   9        6.17        4.58     29.32 o 
  -1  21   9       21.72       18.50     26.18 o 
   1  21   9        2.70       14.03     19.11 o 
 -12  22   9       36.88       96.68     73.06 o 
 -10  22   9       25.37       52.58     33.98 o 
  -8  22   9       40.27       11.20     32.08 o 
  -6  22   9        0.06       13.08     41.18 o 
  -4  22   9       99.94       85.75     46.07 o 
  -2  22   9       13.16       21.42     21.42 o 
   0  22   9       87.09       90.78     17.80 o 
  -9  23   9       57.25       53.85     28.39 o 
  -7  23   9        0.01       37.83     27.01 o 
  -5  23   9        7.84        9.90     43.50 o 
  -3  23   9        1.42        2.99     15.82 o 
 -22   0  10       37.12       24.73     70.06 o 
 -20   0  10        0.03      152.72     64.30 o 
 -18   0  10       21.18       11.63     50.41 o 
 -16   0  10      146.95      132.81     50.78 o 
 -14   0  10      411.72      508.83     63.63 o 
 -12   0  10      631.44      834.08     71.07 o 
 -10   0  10     1987.93     1777.11     86.92 o 
  -8   0  10      929.31     1002.55     65.10 o 
  -6   0  10       20.10       41.11     41.11 o 
  -4   0  10        1.28      110.72     46.13 o 
  -2   0  10      429.91      310.24     72.57 o 
   0   0  10       31.70        0.02     41.68 o 
   2   0  10      894.49     1035.21     57.47 o 
   4   0  10      114.32       92.18     64.52 o 
   6   0  10        0.38        0.00     61.73 o 
   8   0  10       98.97       59.04     67.48 o 
 -21   1  10        0.01       31.29     52.76 o 
 -19   1  10      104.98      208.79     81.12 o 
 -17   1  10       68.85      212.93     47.09 o 
 -15   1  10      295.85      258.61     44.05 o 
 -13   1  10     2541.77     2503.14     65.78 o 
 -11   1  10      263.86      287.36     36.02 o 
  -9   1  10       35.35       11.16     34.70 o 
  -7   1  10      555.54      458.72     40.28 o 
  -5   1  10     1163.02     1325.68     48.19 o 
  -3   1  10     1032.06     1334.87     56.94 o 
  -1   1  10       29.56      108.47     33.36 o 
   1   1  10      477.99      560.35     51.65 o 
   3   1  10       19.58       14.17     70.78 o 
   5   1  10       67.43        8.98     41.29 o 
   7   1  10       46.38       25.98     38.97 o 
   9   1  10        2.05       81.78     45.86 o 
 -22   2  10        5.24       15.14     60.66 o 
 -20   2  10        0.02       20.78    117.57 o 
 -18   2  10       31.48       80.72     43.20 o 
 -16   2  10       16.35       94.39     38.56 o 
 -14   2  10      454.18      463.98     72.17 o 
 -12   2  10      446.24      381.17     40.25 o 
 -10   2  10     1054.48     1011.45     44.71 o 
  -8   2  10      177.92      107.87     46.83 o 
  -6   2  10      130.56      149.92     75.51 o 
  -4   2  10      544.55      543.38     42.82 o 
  -2   2  10      320.35      404.65     53.51 o 
   0   2  10     1282.94     1341.18     57.01 o 
   2   2  10        0.01        6.22     32.27 o 
   4   2  10       12.00       22.85     42.02 o 
   6   2  10      114.91       21.73     46.08 o 
   8   2  10       39.96      158.90    115.71 o 
 -21   3  10        8.98      109.16     56.37 o 
 -19   3  10        6.39       28.11     67.94 o 
 -17   3  10       94.65       54.23     60.64 o 
 -15   3  10      229.69      178.03     38.40 o 
 -13   3  10      891.17      704.29     39.78 o 
 -11   3  10        6.70       24.72     30.98 o 
  -9   3  10       53.16      114.97     27.84 o 
  -7   3  10      583.35      541.55     34.92 o 
  -5   3  10      106.75       77.07     34.07 o 
  -3   3  10      926.28     1057.90     43.45 o 
  -1   3  10        1.06       37.41     37.41 o 
   1   3  10      266.31      220.61     42.72 o 
   3   3  10       27.37       48.57     34.54 o 
   5   3  10       19.97       47.81     72.77 o 
   7   3  10      133.45       50.39     56.69 o 
   9   3  10       16.27       29.07     87.70 o 
 -22   4  10        0.01       19.53     71.04 o 
 -20   4  10       38.71       62.94     88.12 o 
 -18   4  10       10.46      117.89     41.68 o 
 -16   4  10        6.66       31.53     38.64 o 
 -14   4  10       15.14       23.98     34.03 o 
 -12   4  10      699.64      747.14     35.33 o 
 -10   4  10      351.05      406.32     48.05 o 
  -8   4  10      418.74      366.78     49.64 o 
  -6   4  10      430.99      438.59     35.54 o 
  -4   4  10      212.62      195.17     30.31 o 
  -2   4  10       80.63      182.24     37.03 o 
   0   4  10       11.77       14.97     41.09 o 
   2   4  10      114.83      139.63     42.41 o 
   4   4  10        0.83        3.18     43.42 o 
   6   4  10        6.51       80.45     44.78 o 
   8   4  10       73.55       38.70     48.58 o 
 -21   5  10       29.65       96.54     60.53 o 
 -19   5  10        0.01       15.49     48.89 o 
 -17   5  10       80.84       62.38     42.59 o 
 -15   5  10       13.39       40.10     60.15 o 
 -13   5  10       78.71       55.05     31.39 o 
 -11   5  10      221.38      201.71     30.75 o 
  -9   5  10       10.58       11.87     25.19 o 
  -7   5  10      452.21      410.52     38.94 o 
  -5   5  10      273.25      225.85     48.72 o 
  -3   5  10      133.79      110.11     39.85 o 
  -1   5  10       30.90        7.41     33.32 o 
   1   5  10        2.71        0.93     40.96 o 
   3   5  10       69.08       49.39     44.45 o 
   5   5  10      457.31      534.67    187.76 o 
   7   5  10       59.73       59.38    122.12 o 
   9   5  10        1.45       85.02     45.65 o 
 -22   6  10       12.88        8.52     80.43 o 
 -20   6  10      215.87      100.88     62.17 o 
 -18   6  10        3.90       24.46     44.02 o 
 -16   6  10      110.49      208.41     38.41 o 
 -14   6  10      514.08      495.08     41.55 o 
 -12   6  10       43.01        5.56     26.26 o 
 -10   6  10      271.92      178.06     30.76 o 
  -8   6  10      108.51       30.83     29.08 o 
  -6   6  10      194.61      206.32     76.85 o 
  -4   6  10      121.85      165.99     60.27 o 
  -2   6  10     1504.84     1486.38    108.50 o 
   0   6  10      115.95      128.30     46.09 o 
   2   6  10      783.06      832.17     47.64 o 
   4   6  10      100.85      203.33     47.73 o 
   6   6  10       19.53        0.63     44.52 o 
   8   6  10       52.64       26.46     48.03 o 
 -21   7  10        5.73      192.83     97.36 o 
 -19   7  10        3.92      101.93    103.81 o 
 -17   7  10       76.44       55.39     51.28 o 
 -15   7  10      145.38      134.16     34.70 o 
 -13   7  10       47.64       74.33     41.70 o 
 -11   7  10      210.70      116.46     31.07 o 
  -9   7  10       42.27        3.93     58.99 o 
  -7   7  10       36.42       63.34     26.57 o 
  -5   7  10     1941.44     1761.81   1051.91 o 
  -3   7  10      163.98      181.67     37.77 o 
  -1   7  10      173.27      225.43     38.32 o 
   1   7  10      736.65      512.48     55.94 o 
   3   7  10      419.90      335.32     70.12 o 
   5   7  10      330.76      516.30     89.64 o 
   7   7  10      154.18      167.54     92.74 o 
 -20   8  10       13.59       58.36     54.93 o 
 -18   8  10       10.14       25.93     43.00 o 
 -16   8  10      214.94      181.98     37.59 o 
 -14   8  10       10.69       32.26     35.83 o 
 -12   8  10      118.29       91.57    126.78 o 
 -10   8  10        1.21       29.12     66.46 o 
  -8   8  10        0.33        3.90     25.63 o 
  -6   8  10      669.80      677.59     47.16 o 
  -4   8  10      671.62      483.77     48.58 o 
  -2   8  10       75.38      108.05    106.43 o 
   0   8  10        0.42       37.84     37.84 o 
   2   8  10       68.85       65.79     40.32 o 
   4   8  10       18.67       44.10     44.10 o 
   6   8  10        1.07       48.15     44.41 o 
   8   8  10       51.12       95.12     38.19 o 
 -21   9  10       10.32       38.47     67.54 o 
 -19   9  10        0.03       51.77     51.77 o 
 -17   9  10       13.30       40.81     40.81 o 
 -15   9  10      172.81      233.36     62.64 o 
 -13   9  10       38.90       70.13     31.05 o 
 -11   9  10       21.25       37.07     55.61 o 
  -9   9  10      950.75     1033.40    317.56 o 
  -7   9  10     1513.97     1242.84    817.30 o 
  -5   9  10      153.83      180.12     37.58 o 
  -3   9  10      251.16      272.91     40.69 o 
  -1   9  10      118.54       57.70     57.70 o 
   1   9  10      616.89      715.17     57.28 o 
   3   9  10      188.91      280.06     49.85 o 
   5   9  10        8.05        2.12     45.07 o 
   7   9  10        3.23       38.71     48.99 o 
 -20  10  10       69.69      110.12     55.62 o 
 -18  10  10      109.91       42.14     42.80 o 
 -16  10  10      200.55      270.14     44.53 o 
 -14  10  10      255.45      239.11     37.16 o 
 -12  10  10       83.54       66.22     34.84 o 
 -10  10  10        1.58       18.40     27.36 o 
  -8  10  10     2428.70     2463.83    207.63 o 
  -6  10  10      409.67      288.97     41.29 o 
  -4  10  10      549.98      426.07     93.21 o 
  -2  10  10       55.93       27.44     68.89 o 
   0  10  10     2412.91     2373.74     71.32 o 
   2  10  10      227.51      334.74     46.13 o 
   4  10  10       36.98       51.53     45.54 o 
   6  10  10      141.51       53.57     56.13 o 
 -19  11  10        0.01       85.23     44.84 o 
 -17  11  10       27.19       47.53     40.93 o 
 -15  11  10        3.23       26.35     79.04 o 
 -13  11  10       18.98       80.05     30.88 o 
 -11  11  10      141.11      190.28     58.90 o 
  -9  11  10       38.40        2.42     65.52 o 
  -7  11  10      363.17      291.16     42.92 o 
  -5  11  10       22.52       19.98     34.11 o 
  -3  11  10      252.40      203.82     38.00 o 
  -1  11  10       86.24       80.27     81.42 o 
   1  11  10       43.85       62.63     82.89 o 
   3  11  10        5.76       33.64     47.55 o 
   5  11  10        0.03       67.88     73.77 o 
   7  11  10       47.45       95.55     47.59 o 
 -20  12  10        0.10       39.25     49.77 o 
 -18  12  10        3.05       78.30     38.67 o 
 -16  12  10      133.36      100.73     37.49 o 
 -14  12  10        5.27       25.25     54.66 o 
 -12  12  10        0.03       50.68     27.25 o 
 -10  12  10       41.48      258.98    101.57 o 
  -8  12  10      134.10       38.63     80.57 o 
  -6  12  10      213.56      329.90     38.16 o 
  -4  12  10      364.15      214.37     38.15 o 
  -2  12  10        1.52       39.11     39.11 o 
   0  12  10       85.37       31.30     41.71 o 
   2  12  10       48.53       10.32     78.08 o 
   4  12  10       11.40       21.93     46.50 o 
   6  12  10       49.11       60.32    118.88 o 
 -19  13  10      119.17      136.03     49.39 o 
 -17  13  10        0.92       72.84     37.68 o 
 -15  13  10       27.55       39.58     34.87 o 
 -13  13  10       45.30       61.61     69.22 o 
 -11  13  10      110.97       56.49     44.64 o 
  -9  13  10      108.88       72.65     38.98 o 
  -7  13  10      103.89       10.08     48.23 o 
  -5  13  10       47.25       92.62     36.02 o 
  -3  13  10      124.83       98.73     41.26 o 
  -1  13  10      674.65      809.82     54.40 o 
   1  13  10     1379.10     1562.41     78.22 o 
   3  13  10       29.58       30.26     48.98 o 
   5  13  10      195.77      234.89     62.89 o 
 -18  14  10       34.98       56.50     44.98 o 
 -16  14  10        0.50       41.53     41.53 o 
 -14  14  10       43.90       70.92     35.12 o 
 -12  14  10      399.57      551.56     54.73 o 
 -10  14  10      274.23      230.49    172.09 o 
  -8  14  10       77.55       95.49     47.02 o 
  -6  14  10        4.98       14.41     36.36 o 
  -4  14  10        3.19        0.00     38.63 o 
  -2  14  10      279.24      401.32     48.47 o 
   0  14  10      198.49      199.64     44.47 o 
   2  14  10        9.60        8.63     61.55 o 
   4  14  10       17.41       22.32     47.16 o 
   6  14  10       10.82       30.88     69.37 o 
 -17  15  10        0.89        1.25     45.23 o 
 -15  15  10       60.19      122.37     35.72 o 
 -13  15  10       92.45      103.82     60.12 o 
 -11  15  10       20.88        2.94     68.13 o 
  -9  15  10       28.21       22.21     58.25 o 
  -7  15  10      188.18      138.78     42.61 o 
  -5  15  10      268.05      247.12     48.99 o 
  -3  15  10      100.38       28.72     57.93 o 
  -1  15  10       44.66       40.92     52.00 o 
   1  15  10      104.06      129.08     43.05 o 
   3  15  10        1.30       17.99     45.22 o 
   5  15  10       35.59       33.51     43.11 o 
 -18  16  10       18.84       27.02     43.31 o 
 -16  16  10        2.62       52.79     57.23 o 
 -14  16  10       26.51      167.29     57.38 o 
 -12  16  10      156.67      128.49     90.11 o 
 -10  16  10       53.71      199.00     69.47 o 
  -8  16  10       13.31       43.30     43.30 o 
  -6  16  10      287.75      306.40     58.38 o 
  -4  16  10      163.96      160.09     42.90 o 
  -2  16  10        4.62       22.20     37.93 o 
   0  16  10        0.07        7.66     39.40 o 
   2  16  10      123.25      141.72     44.14 o 
   4  16  10        0.29       39.54     41.87 o 
 -17  17  10        0.20       35.68     53.64 o 
 -15  17  10       49.22      128.53     55.99 o 
 -13  17  10      145.61       33.07    116.38 o 
 -11  17  10       34.40       80.04     52.91 o 
  -9  17  10       39.73        6.23     47.09 o 
  -7  17  10      465.33      567.52     57.94 o 
  -5  17  10       36.14       44.83     42.40 o 
  -3  17  10       42.93       63.59     57.24 o 
  -1  17  10       35.09       11.78     36.72 o 
   1  17  10        0.78       46.98     39.86 o 
   3  17  10        1.78      112.57     55.06 o 
 -16  18  10       37.61       45.12     60.28 o 
 -14  18  10      142.31      241.94     62.19 o 
 -12  18  10       69.03       54.34    107.30 o 
 -10  18  10        0.91       55.16     55.16 o 
  -8  18  10      120.78      126.36     48.94 o 
  -6  18  10      164.14      182.32     46.17 o 
  -4  18  10       94.22      149.56     40.58 o 
  -2  18  10      198.31      215.26     36.91 o 
   0  18  10        3.86       34.02     33.37 o 
   2  18  10       29.13        7.78     48.22 o 
 -15  19  10      155.34        4.94     86.64 o 
 -13  19  10       58.40       13.70     50.08 o 
 -11  19  10       16.16       47.98     55.56 o 
  -9  19  10       26.40        3.90     46.27 o 
  -7  19  10      108.08       75.25     80.61 o 
  -5  19  10      193.60      231.30     39.95 o 
  -3  19  10       36.65        2.35     35.95 o 
  -1  19  10       18.24        0.61     31.45 o 
   1  19  10       48.65       94.70     27.08 o 
 -14  20  10      154.24      285.41     87.92 o 
 -12  20  10      108.54       54.83     97.01 o 
 -10  20  10      103.62       18.85     85.80 o 
  -8  20  10       15.92       41.08     41.08 o 
  -6  20  10       84.26      131.49     39.06 o 
  -4  20  10       24.61        2.89     53.96 o 
  -2  20  10       14.37       42.09     30.47 o 
   0  20  10        8.84       18.93     29.63 o 
 -11  21  10        0.07       41.45     41.45 o 
  -9  21  10        9.19       18.36    117.55 o 
  -7  21  10        4.90        5.33     40.34 o 
  -5  21  10        7.76       22.23     60.09 o 
  -3  21  10        2.31        9.99     43.91 o 
  -1  21  10      127.16       73.38     22.26 o 
 -10  22  10        0.34       36.19     36.19 o 
  -8  22  10        1.86       19.10     31.92 o 
  -6  22  10        0.02       16.09     24.34 o 
  -4  22  10       27.99       33.78     28.69 o 
 -21   1  11        1.16       87.90     55.31 o 
 -19   1  11        0.07       36.87     49.89 o 
 -17   1  11       93.17       15.42     85.70 o 
 -15   1  11      839.09      658.14    125.82 o 
 -13   1  11      585.89      367.14     87.00 o 
 -11   1  11     2478.98     2205.01     60.52 o 
  -9   1  11      380.61      444.29     35.56 o 
  -7   1  11     2058.19     1747.20     53.46 o 
  -5   1  11      951.18      996.24     55.69 o 
  -3   1  11      197.08      312.10     54.93 o 
  -1   1  11      146.59      177.79     40.57 o 
   1   1  11      491.41      543.19     40.42 o 
   3   1  11      283.00      360.54    251.71 o 
   5   1  11       85.37       76.91     65.98 o 
   7   1  11        2.54       21.68     47.28 o 
 -22   2  11        0.23        0.00     64.57 o 
 -20   2  11       44.66      149.15     94.12 o 
 -18   2  11      158.45       53.22     46.65 o 
 -16   2  11       82.48       98.67     37.03 o 
 -14   2  11      564.80      430.66     43.44 o 
 -12   2  11      756.61      649.20     41.71 o 
 -10   2  11       45.11       90.75     51.75 o 
  -8   2  11       30.04       52.43     30.21 o 
  -6   2  11      118.77      115.07     41.67 o 
  -4   2  11      144.27      202.87     44.39 o 
  -2   2  11      464.88      258.68     42.66 o 
   0   2  11      478.61      295.95     69.69 o 
   2   2  11        3.11       18.55     53.06 o 
   4   2  11       10.32       47.07     47.07 o 
   6   2  11       49.84       44.57     52.70 o 
   8   2  11        0.99       35.47     50.31 o 
 -21   3  11       23.28       29.49     59.36 o 
 -19   3  11      258.06      327.93     51.06 o 
 -17   3  11       11.05       16.68     40.23 o 
 -15   3  11        4.42       13.03     34.90 o 
 -13   3  11      687.56      537.70     45.38 o 
 -11   3  11       61.79       26.05     28.94 o 
  -9   3  11      127.18       62.23     43.37 o 
  -7   3  11      722.58      801.13     47.74 o 
  -5   3  11     1202.92     1041.90     53.69 o 
  -3   3  11      797.32      642.54     45.43 o 
  -1   3  11      104.26      136.41     87.47 o 
   1   3  11      596.42      510.50     55.16 o 
   3   3  11      448.22      473.82     40.82 o 
   5   3  11       68.46       30.26     60.51 o 
   7   3  11      173.81       52.33     52.33 o 
 -22   4  11        8.14       84.80     67.56 o 
 -20   4  11       47.77      141.55     50.88 o 
 -18   4  11        9.69       61.41     61.41 o 
 -16   4  11       19.19        0.00     35.56 o 
 -14   4  11      260.18      174.60     32.39 o 
 -12   4  11      236.45      238.45     31.67 o 
 -10   4  11      145.30      138.76     30.82 o 
  -8   4  11       52.12       94.59     49.17 o 
  -6   4  11      946.80      758.96     43.68 o 
  -4   4  11      794.92      728.99     43.76 o 
  -2   4  11      129.71      174.04     43.76 o 
   0   4  11        7.80      166.94    125.46 o 
   2   4  11        0.77        3.15     70.50 o 
   4   4  11        0.13        0.77     39.99 o 
   6   4  11       32.38        3.52     85.95 o 
 -21   5  11       18.41      141.80     68.65 o 
 -19   5  11       62.41        7.96     46.59 o 
 -17   5  11       57.34       29.46     49.08 o 
 -15   5  11      159.25      203.56     35.88 o 
 -13   5  11      105.68      145.94     71.40 o 
 -11   5  11       77.58       76.91     29.66 o 
  -9   5  11      107.44      146.13     29.07 o 
  -7   5  11      359.52      401.61     51.54 o 
  -5   5  11      806.36      907.10    248.22 o 
  -3   5  11      301.95      180.03    115.01 o 
  -1   5  11      298.07      313.58     39.92 o 
   1   5  11     1465.60     1668.55     70.54 o 
   3   5  11     1530.62     1155.54    717.17 o 
   5   5  11       60.59       66.60     46.73 o 
   7   5  11       17.04       54.99     48.97 o 
 -22   6  11        6.85       89.66     69.69 o 
 -20   6  11       15.15       40.80     55.30 o 
 -18   6  11        0.17       16.13     62.50 o 
 -16   6  11        8.05        8.28     32.01 o 
 -14   6  11      219.21      260.03     33.56 o 
 -12   6  11       19.83       25.37     26.31 o 
 -10   6  11      107.31       77.39     67.84 o 
  -8   6  11      512.19      500.31     34.35 o 
  -6   6  11       49.77       10.51     28.60 o 
  -4   6  11      185.81      181.46    166.38 o 
  -2   6  11       11.08       61.41     88.58 o 
   0   6  11      478.22      607.52     58.89 o 
   2   6  11       82.84       49.99     77.20 o 
   4   6  11       42.48       35.27    102.92 o 
   6   6  11        0.09        6.66     37.42 o 
 -21   7  11       95.98       55.30     64.60 o 
 -19   7  11       44.98      161.32    118.59 o 
 -17   7  11        3.64       51.51     51.51 o 
 -15   7  11      123.24       84.85     32.32 o 
 -13   7  11      227.37      172.14     30.39 o 
 -11   7  11       17.65       72.25     26.76 o 
  -9   7  11       14.03        9.64     29.96 o 
  -7   7  11       20.45       32.68     45.01 o 
  -5   7  11      744.04      644.06    102.56 o 
  -3   7  11        9.52       35.75     35.55 o 
  -1   7  11       45.32       14.50     36.55 o 
   1   7  11        0.55       64.15     70.53 o 
   3   7  11       10.09        1.59     41.11 o 
   5   7  11       46.08      189.75     98.72 o 
   7   7  11       99.30       58.65     40.12 o 
 -20   8  11       13.55       45.26     54.34 o 
 -18   8  11       12.45       15.88     41.10 o 
 -16   8  11       32.21       90.33     33.75 o 
 -14   8  11      482.29      514.27     38.06 o 
 -12   8  11       24.56       33.51     28.44 o 
 -10   8  11       18.31        7.89     30.06 o 
  -8   8  11      583.86      578.40     42.03 o 
  -6   8  11       79.85        4.14     49.90 o 
  -4   8  11        0.19       33.33     37.44 o 
  -2   8  11      592.73      375.54     53.92 o 
   0   8  11      357.40      298.00     57.24 o 
   2   8  11       27.23       10.15     44.31 o 
   4   8  11      100.17      174.62     49.45 o 
   6   8  11        3.15       10.58     47.83 o 
 -21   9  11       75.80       74.50     56.97 o 
 -19   9  11       96.16      102.19     49.89 o 
 -17   9  11      164.26      105.93     37.75 o 
 -15   9  11       76.74      112.50     32.29 o 
 -13   9  11       35.88      127.41     42.90 o 
 -11   9  11      118.77      153.04     52.33 o 
  -9   9  11       83.24      108.99     29.10 o 
  -7   9  11     3039.00     2517.20     72.53 o 
  -5   9  11      279.54      430.53     69.64 o 
  -3   9  11      539.02      575.20     47.45 o 
  -1   9  11       32.60       35.39     45.09 o 
   1   9  11      144.60      141.04     46.03 o 
   3   9  11       31.33        2.48     46.79 o 
   5   9  11       12.64       50.09     50.09 o 
 -20  10  11       90.87      128.72     70.21 o 
 -18  10  11       36.52       66.49     76.99 o 
 -16  10  11        0.45       10.75     33.57 o 
 -14  10  11       56.85      100.23     32.24 o 
 -12  10  11        8.20       18.62     31.34 o 
 -10  10  11      661.00      597.66     57.58 o 
  -8  10  11     1436.38     1029.58    635.74 o 
  -6  10  11      814.20      708.99     65.89 o 
  -4  10  11      451.35      546.08     51.42 o 
  -2  10  11       16.46       15.50     40.69 o 
   0  10  11      735.74      629.60    154.54 o 
   2  10  11       24.36       47.03     47.03 o 
   4  10  11       17.25       21.74     86.35 o 
   6  10  11        0.72       48.44     48.44 o 
 -19  11  11       73.32      104.42     65.49 o 
 -17  11  11        9.23        8.28     79.42 o 
 -15  11  11        1.52        5.87     32.30 o 
 -13  11  11        2.25       44.14     32.46 o 
 -11  11  11       29.72       47.26     29.72 o 
  -9  11  11       41.89       12.10     41.35 o 
  -7  11  11      121.07      125.75     38.95 o 
  -5  11  11        8.06       29.33     37.46 o 
  -3  11  11       24.89        8.22     39.44 o 
  -1  11  11      212.42      269.73     47.91 o 
   1  11  11      360.40      311.42     51.89 o 
   3  11  11        5.50       66.98     43.40 o 
   5  11  11        6.18       18.72     48.81 o 
 -20  12  11       23.58       19.50     45.14 o 
 -18  12  11        9.78       10.83     37.50 o 
 -16  12  11        0.02       89.69     34.70 o 
 -14  12  11        0.47       21.19     34.96 o 
 -12  12  11       92.37      115.19     30.11 o 
 -10  12  11      270.30      201.08     44.39 o 
  -8  12  11      134.21       22.67     73.90 o 
  -6  12  11       82.76       85.02     40.08 o 
  -4  12  11      410.20      347.06     52.24 o 
  -2  12  11       86.75      108.21     40.61 o 
   0  12  11        1.68       25.54     42.59 o 
   2  12  11        0.54        7.55     46.57 o 
   4  12  11       14.79       13.54     49.30 o 
 -19  13  11       53.89       27.31     42.21 o 
 -17  13  11       71.73       86.25     41.01 o 
 -15  13  11        2.21       44.26     35.05 o 
 -13  13  11       61.42       14.20     32.26 o 
 -11  13  11       46.42       45.54     46.89 o 
  -9  13  11        0.02       19.43     44.63 o 
  -7  13  11       14.39       96.89     48.44 o 
  -5  13  11       47.61       60.21     42.19 o 
  -3  13  11      228.05      332.89     45.74 o 
  -1  13  11       65.11       46.21     46.21 o 
   1  13  11        4.79       48.19     48.19 o 
   3  13  11       27.97       47.05     44.40 o 
   5  13  11        0.06       51.10     51.10 o 
 -18  14  11        1.07        3.76     41.89 o 
 -16  14  11       57.94       83.05     39.86 o 
 -14  14  11        7.64       78.63     42.26 o 
 -12  14  11       84.14       13.98     49.14 o 
 -10  14  11      231.86      106.42    140.04 o 
  -8  14  11       26.60      166.77    106.80 o 
  -6  14  11      173.51      215.47     46.80 o 
  -4  14  11      186.75       89.19     92.81 o 
  -2  14  11      292.13      230.84     47.89 o 
   0  14  11       77.63       63.72     45.06 o 
   2  14  11       25.71       11.01     47.56 o 
   4  14  11        0.85       53.28     46.85 o 
 -17  15  11       20.74        6.43     43.51 o 
 -15  15  11        6.50       35.65     34.80 o 
 -13  15  11       46.11        7.07     92.81 o 
 -11  15  11       75.39        7.10    129.46 o 
  -9  15  11        2.76       92.44     48.33 o 
  -7  15  11       42.45       24.08     43.86 o 
  -5  15  11      117.73      130.90     46.20 o 
  -3  15  11       64.93       50.30     46.23 o 
  -1  15  11        4.77       19.53     40.19 o 
   1  15  11        0.02        2.01     94.55 o 
   3  15  11        0.39       81.78     81.78 o 
 -16  16  11        3.84       41.43     41.43 o 
 -14  16  11       50.44       16.06     61.73 o 
 -12  16  11      168.02      227.44     63.91 o 
 -10  16  11       24.68       50.46     50.46 o 
  -8  16  11      167.68      127.31     53.31 o 
  -6  16  11      100.03      130.44     41.98 o 
  -4  16  11        2.16       13.44    126.88 o 
  -2  16  11      152.84       42.92     42.61 o 
   0  16  11       36.54       65.27     47.14 o 
   2  16  11       10.93       22.00     43.01 o 
 -15  17  11        5.86       23.18     59.96 o 
 -13  17  11      155.67      226.62     61.57 o 
 -11  17  11       33.67       26.74    133.41 o 
  -9  17  11       42.03      116.98     47.89 o 
  -7  17  11      426.76      337.58     55.21 o 
  -5  17  11       29.54       34.12     42.48 o 
  -3  17  11      296.34      331.10     42.01 o 
  -1  17  11        2.52       28.27     34.53 o 
   1  17  11        2.68       39.52     39.44 o 
 -14  18  11      155.98      101.26     67.07 o 
 -12  18  11        0.89       54.34     54.34 o 
 -10  18  11      249.37      276.30     59.26 o 
  -8  18  11       58.20       24.43     81.15 o 
  -6  18  11        4.80       56.88     41.72 o 
  -4  18  11        5.92       51.35     37.31 o 
  -2  18  11       10.06       23.18     50.32 o 
   0  18  11       17.44       14.92     34.90 o 
 -13  19  11       80.70       14.41     61.09 o 
 -11  19  11       35.03       32.24     52.11 o 
  -9  19  11       11.24      110.76     73.64 o 
  -7  19  11        5.12       45.55     66.38 o 
  -5  19  11       52.31       94.57     38.80 o 
  -3  19  11       12.66        9.26     31.76 o 
  -1  19  11        0.86        1.70     29.62 o 
 -12  20  11       53.24       74.02     49.92 o 
 -10  20  11       67.37       81.31     46.46 o 
  -8  20  11        1.99       20.73     56.01 o 
  -6  20  11        3.49       10.43     30.88 o 
  -4  20  11       13.30       56.97     27.19 o 
  -2  20  11       11.49        9.96     26.68 o 
  -9  21  11        3.73       23.71     35.00 o 
  -7  21  11        0.73       30.29     53.79 o 
  -5  21  11        0.01       38.78     38.78 o 
 -22   0  12       66.48       14.29     85.72 o 
 -20   0  12       62.72      168.17     69.00 o 
 -18   0  12       30.41      115.29     59.62 o 
 -16   0  12      509.86      338.56     69.81 o 
 -14   0  12    11239.76    10509.81    175.68 o 
 -12   0  12    17399.13    15380.94    200.00 o 
 -10   0  12    10210.82    11183.22    121.44 o 
  -8   0  12      777.75      581.12     55.35 o 
  -6   0  12     3433.96     3893.53     95.38 o 
  -4   0  12       27.45       63.44     63.44 o 
  -2   0  12      327.08      356.26     96.70 o 
   0   0  12     1223.06     1354.22     82.69 o 
   2   0  12     1085.72      914.83     57.01 o 
   4   0  12      452.56      297.03     89.26 o 
   6   0  12        0.74       85.39     68.31 o 
 -21   1  12       20.95       42.41     56.64 o 
 -19   1  12        4.42       71.34     46.16 o 
 -17   1  12       16.65        3.88     38.41 o 
 -15   1  12      252.80      340.82     43.79 o 
 -13   1  12      264.94      237.35     93.50 o 
 -11   1  12     2088.06     2144.00     50.58 o 
  -9   1  12       31.03       43.15     36.14 o 
  -7   1  12       39.79      106.54    105.00 o 
  -5   1  12       64.79       80.68     41.49 o 
  -3   1  12      115.72       99.94     54.05 o 
  -1   1  12       37.19      101.50     53.18 o 
   1   1  12      129.88      162.73     45.66 o 
   3   1  12        2.40       48.28     48.28 o 
   5   1  12       30.05       30.33     45.95 o 
 -22   2  12       12.16       20.47     97.27 o 
 -20   2  12       35.37      101.50     89.64 o 
 -18   2  12        6.56       16.44     40.78 o 
 -16   2  12      128.25      283.39     51.75 o 
 -14   2  12        1.20       24.82     35.10 o 
 -12   2  12      208.38      313.99     36.30 o 
 -10   2  12      616.58      481.11     35.91 o 
  -8   2  12      506.72      370.83     39.09 o 
  -6   2  12       34.22       81.48     65.15 o 
  -4   2  12       96.97      192.37    160.32 o 
  -2   2  12       27.96       51.23     43.91 o 
   0   2  12      124.16      284.88    273.02 o 
   2   2  12      539.22      667.72     50.13 o 
   4   2  12       40.35        8.79     46.28 o 
   6   2  12        1.62       56.23     56.23 o 
 -21   3  12        1.91       23.98     57.66 o 
 -19   3  12      140.09      257.90     93.61 o 
 -17   3  12       65.85       80.03     38.07 o 
 -15   3  12        5.40       48.51     31.85 o 
 -13   3  12      499.78      376.54     36.38 o 
 -11   3  12       41.45       37.28     29.04 o 
  -9   3  12       33.87       10.53     66.68 o 
  -7   3  12       92.71       51.85     35.25 o 
  -5   3  12      435.53      453.42     50.64 o 
  -3   3  12      278.14      267.85     42.40 o 
  -1   3  12        1.86       12.96     43.97 o 
   1   3  12        4.75        0.49     45.77 o 
   3   3  12       36.49       62.73     39.25 o 
   5   3  12        0.80       31.37     47.85 o 
 -22   4  12        2.31        6.08     57.66 o 
 -20   4  12      160.22       90.98     57.20 o 
 -18   4  12      241.65      216.56     43.09 o 
 -16   4  12        0.22       27.78     51.63 o 
 -14   4  12        0.06       31.85     31.85 o 
 -12   4  12      309.50      236.02     30.39 o 
 -10   4  12      215.90      210.93     50.24 o 
  -8   4  12       71.51        3.85     30.00 o 
  -6   4  12        6.89       73.10     40.02 o 
  -4   4  12     1161.74     1376.61     61.57 o 
  -2   4  12      156.17      159.04     94.26 o 
   0   4  12      130.45      206.97     65.35 o 
   2   4  12      152.01      177.09     84.90 o 
   4   4  12       11.79        1.55     49.28 o 
   6   4  12       32.52       44.10     92.95 o 
 -21   5  12       30.62       53.23     96.64 o 
 -19   5  12       12.20        0.13     44.36 o 
 -17   5  12       56.88       52.35     57.32 o 
 -15   5  12       69.75      100.69     62.38 o 
 -13   5  12      139.22       44.46     83.71 o 
 -11   5  12       98.44      156.95     57.77 o 
  -9   5  12       18.91       48.83     34.37 o 
  -7   5  12       22.86       60.75     35.41 o 
  -5   5  12      863.88      743.84     51.75 o 
  -3   5  12      464.76      630.38     50.25 o 
  -1   5  12        4.19       25.17     74.44 o 
   1   5  12        2.46       11.94     47.18 o 
   3   5  12       58.13       60.61     50.44 o 
   5   5  12        0.41       18.25     85.15 o 
 -20   6  12       33.22      131.07     77.83 o 
 -18   6  12      101.09       35.48     41.33 o 
 -16   6  12        0.62       24.09     91.10 o 
 -14   6  12       52.58       12.78     53.23 o 
 -12   6  12     1274.02     1311.61     41.45 o 
 -10   6  12        8.53       59.96     29.08 o 
  -8   6  12      470.94      492.83     48.92 o 
  -6   6  12      408.86      487.98    147.07 o 
  -4   6  12     1157.90     1391.13     61.80 o 
  -2   6  12       29.45       50.38     40.84 o 
   0   6  12      489.20      411.32     51.45 o 
   2   6  12      102.73       55.41     60.85 o 
   4   6  12       25.06       35.55     69.69 o 
 -21   7  12        0.01       11.64     95.29 o 
 -19   7  12      158.61       96.82     45.04 o 
 -17   7  12       26.24       50.69     33.07 o 
 -15   7  12       47.04        9.84     28.76 o 
 -13   7  12      146.09       89.29     86.12 o 
 -11   7  12       41.56        6.56     41.03 o 
  -9   7  12      310.20      273.35     36.67 o 
  -7   7  12      325.37      419.51     78.07 o 
  -5   7  12      905.87      965.79     65.06 o 
  -3   7  12       16.06       29.72     50.78 o 
  -1   7  12      109.71      127.22     45.72 o 
   1   7  12      315.34      383.41     52.35 o 
   3   7  12       54.77        2.12     48.13 o 
   5   7  12       32.15       22.70     59.86 o 
 -20   8  12      206.27      246.58     48.85 o 
 -18   8  12      309.18      247.24     41.84 o 
 -16   8  12       81.94       87.77     27.83 o 
 -14   8  12        5.60        0.62     30.51 o 
 -12   8  12      106.17      161.64     39.80 o 
 -10   8  12      107.96       22.39     32.47 o 
  -8   8  12      219.46      364.44     51.28 o 
  -6   8  12      543.91      464.05     60.17 o 
  -4   8  12     1380.36     1115.86    719.27 o 
  -2   8  12      209.87      245.40     51.42 o 
   0   8  12       30.74        4.52     42.85 o 
   2   8  12        1.09       27.36     45.04 o 
   4   8  12       15.18       58.42     79.28 o 
 -21   9  12       25.17       88.30     49.70 o 
 -19   9  12       17.38       20.08     40.25 o 
 -17   9  12      111.63       38.90     73.35 o 
 -15   9  12        0.77        6.04     43.06 o 
 -13   9  12      133.85      155.79     29.77 o 
 -11   9  12       25.07       12.70     31.46 o 
  -9   9  12      590.23      516.68     39.47 o 
  -7   9  12       85.60      142.97     40.70 o 
  -5   9  12      478.11      447.99     47.76 o 
  -3   9  12        0.80       12.49     42.84 o 
  -1   9  12       54.51       27.48     44.82 o 
   1   9  12       35.16       43.36     53.67 o 
   3   9  12        0.02       56.78     56.78 o 
   5   9  12        6.61       36.77     53.07 o 
 -20  10  12        3.92       53.07     40.56 o 
 -18  10  12       14.28       27.46     43.31 o 
 -16  10  12        4.49       21.54     32.62 o 
 -14  10  12      206.80      195.41     32.66 o 
 -12  10  12       25.49       25.83     31.87 o 
 -10  10  12      232.20      330.99     41.43 o 
  -8  10  12       83.68        0.76     44.77 o 
  -6  10  12        3.48       21.34     43.59 o 
  -4  10  12      191.81      148.30     54.61 o 
  -2  10  12       17.48       54.39     42.01 o 
   0  10  12      123.17      123.98     47.46 o 
   2  10  12       16.32       14.06     46.29 o 
   4  10  12        0.01       57.43     57.43 o 
 -19  11  12      123.32       56.10     39.55 o 
 -17  11  12      134.60      109.28     37.11 o 
 -15  11  12        5.24       30.11     31.69 o 
 -13  11  12       65.73       86.83     43.29 o 
 -11  11  12       23.82        5.29     31.75 o 
  -9  11  12        4.41       40.08     70.13 o 
  -7  11  12      131.92      203.29     44.16 o 
  -5  11  12      544.95      528.25     53.98 o 
  -3  11  12      357.01      494.20     98.18 o 
  -1  11  12       76.52      140.75     45.78 o 
   1  11  12       17.87       28.25     46.51 o 
   3  11  12       10.93       81.67     48.08 o 
 -18  12  12       61.52       39.31     52.79 o 
 -16  12  12       14.39       64.49     94.65 o 
 -14  12  12       91.60       62.12     65.58 o 
 -12  12  12       14.05       12.79     37.21 o 
 -10  12  12      224.70      192.28     48.77 o 
  -8  12  12        4.07        8.96     87.03 o 
  -6  12  12      107.57      118.12     45.15 o 
  -4  12  12        5.23        3.09     44.54 o 
  -2  12  12       39.25       65.13     43.06 o 
   0  12  12      349.15      425.19    130.17 o 
   2  12  12       74.56      153.80     55.84 o 
 -19  13  12        2.51       29.63     37.57 o 
 -17  13  12       14.87       15.15     36.18 o 
 -15  13  12        2.43        2.75     67.23 o 
 -13  13  12        1.87       34.07     34.07 o 
 -11  13  12        1.34       28.66     86.28 o 
  -9  13  12       15.96       44.72     45.01 o 
  -7  13  12        4.89       60.51     55.85 o 
  -5  13  12       14.19       45.37     45.37 o 
  -3  13  12       10.76        0.83     42.19 o 
  -1  13  12        4.48       26.62     87.76 o 
   1  13  12        1.11       41.28     46.71 o 
   3  13  12       13.89        3.90     49.64 o 
 -18  14  12       63.56        5.45     42.13 o 
 -16  14  12       23.97       39.79     44.67 o 
 -14  14  12       13.08       39.28     49.56 o 
 -12  14  12        8.38        2.96     49.80 o 
 -10  14  12       26.76       46.99     48.00 o 
  -8  14  12       45.29       34.79     45.68 o 
  -6  14  12      441.87      409.14     53.20 o 
  -4  14  12      143.58      135.23     85.01 o 
  -2  14  12        4.98       30.01     40.16 o 
   0  14  12       28.82       70.00     67.66 o 
   2  14  12        2.38       96.34     96.34 o 
 -17  15  12        3.86       44.71     41.95 o 
 -15  15  12        0.81       24.44     55.46 o 
 -13  15  12       88.34      145.99     56.41 o 
 -11  15  12       58.19       60.31     53.48 o 
  -9  15  12        0.82       32.42     51.73 o 
  -7  15  12       14.36       18.40    138.29 o 
  -5  15  12        1.68       24.76     47.77 o 
  -3  15  12       21.03       43.74     43.74 o 
  -1  15  12        1.09       71.34     44.54 o 
   1  15  12        0.58      101.08     41.26 o 
 -16  16  12       20.83       32.42     52.63 o 
 -14  16  12        0.13       25.38     57.44 o 
 -12  16  12        3.64       46.40     58.43 o 
 -10  16  12        9.74        1.23     86.50 o 
  -8  16  12       48.23      129.47     50.53 o 
  -6  16  12       72.46       20.26     65.27 o 
  -4  16  12      150.78      141.67     44.85 o 
  -2  16  12        8.24       99.01     39.21 o 
   0  16  12       40.37        1.82     41.24 o 
 -15  17  12        1.54        7.75     62.17 o 
 -13  17  12       19.73       26.13     62.72 o 
 -11  17  12        0.02       43.28     60.50 o 
  -9  17  12       21.90      104.76     52.03 o 
  -7  17  12        0.55       47.02     48.62 o 
  -5  17  12        8.65       46.97     40.63 o 
  -3  17  12       18.46       30.60     40.56 o 
  -1  17  12        7.99       82.51     35.49 o 
 -14  18  12        4.68       10.03     63.83 o 
 -12  18  12        3.04       82.99     82.99 o 
 -10  18  12        1.21        4.62     48.69 o 
  -8  18  12        4.09        6.61     62.45 o 
  -6  18  12        1.06       13.78     41.88 o 
  -4  18  12       22.71       15.51     79.78 o 
  -2  18  12        7.04        4.23     37.15 o 
 -13  19  12      201.52      176.10     59.39 o 
 -11  19  12      102.51      230.52     89.54 o 
  -9  19  12      177.14      167.93     47.40 o 
  -7  19  12       40.67       27.56     39.26 o 
  -5  19  12        0.10       27.97     34.30 o 
  -3  19  12        5.32       55.55     40.94 o 
 -10  20  12        6.75       48.19     41.70 o 
  -8  20  12        4.03       47.22     70.84 o 
  -6  20  12       85.89       58.27     33.62 o 
 -21   1  13        6.03        4.93     77.35 o 
 -19   1  13       23.64       36.73     39.50 o 
 -17   1  13       10.11       76.60     35.93 o 
 -15   1  13       26.61      128.01     59.47 o 
 -13   1  13     1444.41     1688.55    123.34 o 
 -11   1  13       36.70       61.62     30.74 o 
  -9   1  13      148.28      188.59     32.09 o 
  -7   1  13      231.19       85.87     48.05 o 
  -5   1  13        4.11       21.12     50.28 o 
  -3   1  13        1.12        2.75     58.49 o 
  -1   1  13      242.73      360.91     73.79 o 
   1   1  13      387.92      472.61     49.23 o 
   3   1  13      170.45       56.87     70.04 o 
 -22   2  13        0.77        1.58     60.08 o 
 -20   2  13       31.72      102.29     91.40 o 
 -18   2  13      149.98      181.97     42.69 o 
 -16   2  13       45.40      165.03     76.31 o 
 -14   2  13      292.90      255.82     87.04 o 
 -12   2  13      457.17      502.40     69.40 o 
 -10   2  13      539.39      400.63     32.67 o 
  -8   2  13       19.17       18.17     53.09 o 
  -6   2  13      247.79      246.89     87.86 o 
  -4   2  13       89.20      255.47     74.16 o 
  -2   2  13        0.32       13.68     63.55 o 
   0   2  13        3.68       15.00     74.97 o 
   2   2  13       35.64      101.31     44.01 o 
   4   2  13       14.07       54.30     49.14 o 
 -21   3  13        5.49       36.46     77.37 o 
 -19   3  13      232.15      136.10     46.52 o 
 -17   3  13       82.85       45.26     43.85 o 
 -15   3  13       71.04       31.78     31.78 o 
 -13   3  13       94.51       14.95     27.45 o 
 -11   3  13        2.90       46.85     25.13 o 
  -9   3  13      138.09      141.04     31.19 o 
  -7   3  13       47.23       45.02     70.75 o 
  -5   3  13      255.32      374.10     57.67 o 
  -3   3  13        0.06       10.06     45.89 o 
  -1   3  13       29.73        7.26     47.83 o 
   1   3  13      145.70      101.16     53.21 o 
   3   3  13        0.89       82.27     40.00 o 
 -20   4  13       17.71       41.56     47.32 o 
 -18   4  13      108.50        3.51     38.47 o 
 -16   4  13       89.26       30.96     30.43 o 
 -14   4  13        0.17       14.80     27.68 o 
 -12   4  13      128.50      139.60     27.19 o 
 -10   4  13       25.11       49.30     29.24 o 
  -8   4  13      225.37      173.97     35.94 o 
  -6   4  13       85.60      153.80     96.74 o 
  -4   4  13        7.71       41.82     42.44 o 
  -2   4  13        0.04       43.11     45.58 o 
   0   4  13      109.49       29.53     52.10 o 
   2   4  13       66.60       55.17     53.06 o 
   4   4  13        3.13        8.48     48.00 o 
 -21   5  13        0.44       36.71     50.57 o 
 -19   5  13        2.10       20.37     36.02 o 
 -17   5  13       28.50        3.29     30.60 o 
 -15   5  13        7.96       56.50     26.47 o 
 -13   5  13       64.98       38.72     27.39 o 
 -11   5  13      437.75      102.58    131.04 o 
  -9   5  13       59.14       21.36     82.99 o 
  -7   5  13      142.14      145.41     41.78 o 
  -5   5  13      388.74      397.45     45.71 o 
  -3   5  13      211.71      271.12    181.17 o 
  -1   5  13       19.75       15.96     47.38 o 
   1   5  13      165.20      139.49     50.10 o 
   3   5  13        5.70       58.65     49.78 o 
 -20   6  13       10.23       44.61     44.61 o 
 -18   6  13        0.73       15.01     34.19 o 
 -16   6  13        4.34        3.53     28.37 o 
 -14   6  13       22.66       23.29     23.88 o 
 -12   6  13       22.48       14.77     44.73 o 
 -10   6  13      155.48       53.02     32.16 o 
  -8   6  13      124.61      178.34     43.00 o 
  -6   6  13       49.94       98.03     36.07 o 
  -4   6  13       46.42       18.71     43.40 o 
  -2   6  13        0.39       13.04     45.41 o 
   0   6  13       18.63       37.69    113.08 o 
   2   6  13       52.56       22.18     54.40 o 
   4   6  13       17.28       54.38     54.38 o 
 -21   7  13        0.37       47.74     48.63 o 
 -19   7  13       49.80       32.51     49.74 o 
 -17   7  13       15.52       69.06     30.72 o 
 -15   7  13       10.20        9.38     26.52 o 
 -13   7  13        1.43       69.83     57.36 o 
 -11   7  13      165.00       73.69     33.98 o 
  -9   7  13       17.81       52.28     74.72 o 
  -7   7  13      231.90      226.55     73.32 o 
  -5   7  13       81.87       75.92     45.03 o 
  -3   7  13      252.93      233.38     47.34 o 
  -1   7  13        0.02       61.03     42.31 o 
   1   7  13        7.04       90.50     48.76 o 
   3   7  13       16.69       62.88     71.27 o 
 -20   8  13        3.89       17.38     37.97 o 
 -18   8  13       72.61       58.26     84.96 o 
 -16   8  13        5.92       63.25     50.88 o 
 -14   8  13        0.08       30.11     59.06 o 
 -12   8  13        0.19        2.53     57.05 o 
 -10   8  13      171.22      118.97     82.11 o 
  -8   8  13      191.22      220.38     36.38 o 
  -6   8  13       46.99       59.20     56.39 o 
  -4   8  13       97.75       94.65     45.68 o 
  -2   8  13      118.16       17.40     48.81 o 
   0   8  13        1.97       50.40     50.40 o 
   2   8  13        4.56       81.75     50.61 o 
 -19   9  13      111.81       57.34     38.46 o 
 -17   9  13      140.68      139.10     31.07 o 
 -15   9  13        0.56       17.32     54.51 o 
 -13   9  13        0.19       26.53     70.68 o 
 -11   9  13        2.66        4.12     82.60 o 
  -9   9  13        4.60       21.87     38.92 o 
  -7   9  13      268.11      192.69     50.57 o 
  -5   9  13      466.86      432.19     51.46 o 
  -3   9  13        7.72        9.33     69.72 o 
  -1   9  13       48.96       47.87     47.87 o 
   1   9  13        0.22       38.15     44.96 o 
   3   9  13        2.00        2.41     52.16 o 
 -20  10  13       35.25       22.62     35.85 o 
 -18  10  13      123.07      161.64     34.63 o 
 -16  10  13      257.01      219.12     35.43 o 
 -14  10  13      206.32      155.41     35.66 o 
 -12  10  13       53.47       59.74     40.24 o 
 -10  10  13       51.38      108.24     37.78 o 
  -8  10  13        1.41       96.81     70.15 o 
  -6  10  13       32.01       22.21     41.39 o 
  -4  10  13       88.92      144.76     44.79 o 
  -2  10  13      303.33      338.53     54.26 o 
   0  10  13      148.70      164.21     61.81 o 
   2  10  13       10.11        2.06     49.76 o 
 -19  11  13       11.01       38.44     42.38 o 
 -17  11  13        7.36       32.69     32.69 o 
 -15  11  13       53.66       46.02     38.33 o 
 -13  11  13      164.89      182.82     77.49 o 
 -11  11  13       20.30       13.42     31.87 o 
  -9  11  13       74.37      108.14     48.62 o 
  -7  11  13       27.93       30.06     58.72 o 
  -5  11  13       38.80        3.49     45.62 o 
  -3  11  13        1.23       74.74    104.42 o 
  -1  11  13        0.10       15.03     48.57 o 
   1  11  13       72.58      137.11     49.94 o 
 -18  12  13       47.92       53.92     33.80 o 
 -16  12  13       20.09       64.61     48.53 o 
 -14  12  13      117.93       29.50     40.81 o 
 -12  12  13       92.54       82.82     34.23 o 
 -10  12  13       10.08       57.50     59.90 o 
  -8  12  13       52.47       77.84     44.23 o 
  -6  12  13        2.15       67.49     45.21 o 
  -4  12  13       25.55       22.40     49.36 o 
  -2  12  13       15.90       15.00     71.37 o 
   0  12  13        7.71       48.51     48.51 o 
 -17  13  13       14.39       45.38     35.19 o 
 -15  13  13        2.11       19.72     91.49 o 
 -13  13  13        6.50      109.55     45.57 o 
 -11  13  13       26.11       52.66     53.51 o 
  -9  13  13        4.06       68.66     51.35 o 
  -7  13  13      115.16      232.52     48.03 o 
  -5  13  13      104.49      107.47     49.52 o 
  -3  13  13       79.12      157.08     45.01 o 
  -1  13  13        0.05       85.18     56.18 o 
   1  13  13       21.29      104.07    106.42 o 
 -16  14  13        0.53       27.82     68.75 o 
 -14  14  13        0.87       66.61     45.23 o 
 -12  14  13        0.40       27.38    139.54 o 
 -10  14  13        4.72       50.70     53.56 o 
  -8  14  13        5.08       32.13     76.63 o 
  -6  14  13        0.44       48.96     48.96 o 
  -4  14  13      149.01       95.17     49.29 o 
  -2  14  13      112.07       93.87     49.58 o 
   0  14  13        0.55        9.73     44.02 o 
 -15  15  13        0.01       56.11     79.18 o 
 -13  15  13       23.10       21.78     62.57 o 
 -11  15  13      156.66      153.11     59.73 o 
  -9  15  13       15.13       79.65     69.98 o 
  -7  15  13      149.07      164.40     55.99 o 
  -5  15  13       95.76      132.12     49.28 o 
  -3  15  13       10.58       72.37     40.30 o 
  -1  15  13        0.00       25.68     68.55 o 
 -14  16  13        4.04        3.80     59.44 o 
 -12  16  13       87.31        5.24     81.33 o 
 -10  16  13      261.05      242.67     61.67 o 
  -8  16  13        7.84        4.99     76.98 o 
  -6  16  13        5.67        1.45     44.79 o 
  -4  16  13        4.04       12.96     43.97 o 
  -2  16  13        3.55       23.04     40.30 o 
 -13  17  13        0.45       17.86     57.72 o 
 -11  17  13       25.98      109.41     97.72 o 
  -9  17  13       30.19       84.17     46.79 o 
  -7  17  13       67.91       92.85     47.55 o 
  -5  17  13        8.34        7.10     39.67 o 
  -3  17  13        8.81       77.86     42.01 o 
 -12  18  13      136.22      152.78     57.00 o 
 -10  18  13       53.36       12.86    115.85 o 
  -8  18  13      143.62      178.72     49.78 o 
  -6  18  13       13.46       13.20    100.53 o 
 -20   0  14        5.39       62.96     62.96 o 
 -18   0  14       30.33       13.23     59.50 o 
 -16   0  14        1.72       48.88     48.88 o 
 -14   0  14       96.40       22.59     42.34 o 
 -12   0  14        1.44        0.02     36.84 o 
 -10   0  14      142.18       68.71     35.73 o 
  -8   0  14        0.85       48.86     48.86 o 
  -6   0  14       11.72      132.37     68.64 o 
  -4   0  14        7.23      135.34     83.78 o 
  -2   0  14      265.44      319.16    123.31 o 
   0   0  14       26.76       82.31     82.31 o 
   2   0  14        0.75       53.96     68.66 o 
 -21   1  14       24.59       67.03     51.20 o 
 -19   1  14      148.18      217.94     89.41 o 
 -17   1  14      315.09      154.84     60.38 o 
 -15   1  14       16.47       38.92     38.92 o 
 -13   1  14      102.31       60.07     29.46 o 
 -11   1  14      261.14      204.87     31.96 o 
  -9   1  14      156.79      107.64     33.57 o 
  -7   1  14      183.18      201.71     45.22 o 
  -5   1  14        3.26       59.37     59.37 o 
  -3   1  14       32.26        4.48     76.03 o 
  -1   1  14        7.83       21.12     64.28 o 
   1   1  14        4.48       53.68     46.91 o 
 -20   2  14       11.46       50.83     50.83 o 
 -18   2  14       97.02       35.70     36.46 o 
 -16   2  14      197.30       94.46     94.65 o 
 -14   2  14       93.34       29.64     29.16 o 
 -12   2  14       29.90       10.33     54.27 o 
 -10   2  14       37.64       29.75     27.93 o 
  -8   2  14       69.85      118.93     33.53 o 
  -6   2  14      222.84      171.16     56.32 o 
  -4   2  14      146.97       83.79     96.67 o 
  -2   2  14       44.75       92.72     92.72 o 
   0   2  14       18.76       66.09     66.09 o 
   2   2  14       11.52       26.34     46.42 o 
 -21   3  14        0.89       10.90     45.34 o 
 -19   3  14       67.56       74.34     41.97 o 
 -17   3  14       37.27       39.79     30.80 o 
 -15   3  14        2.27       12.67     25.10 o 
 -13   3  14        4.99       29.58     25.67 o 
 -11   3  14        5.08       25.09     25.09 o 
  -9   3  14      134.97       87.27     32.62 o 
  -7   3  14       30.75       12.76     46.77 o 
  -5   3  14        0.73       14.68     57.70 o 
  -3   3  14      179.31      136.75     82.48 o 
  -1   3  14        0.32       27.00     55.17 o 
   1   3  14       40.94       10.39     56.93 o 
 -20   4  14        1.12        4.82     38.62 o 
 -18   4  14       26.31       94.31     34.63 o 
 -16   4  14       97.22      105.86     28.92 o 
 -14   4  14        3.40       37.90     37.90 o 
 -12   4  14        0.58        3.40     24.91 o 
 -10   4  14       19.89       18.82     31.06 o 
  -8   4  14       19.42       25.61     83.90 o 
  -6   4  14       16.99       53.19     53.19 o 
  -4   4  14        2.15       45.25     50.99 o 
  -2   4  14       71.31      161.78    109.46 o 
   0   4  14        0.83       12.51     55.30 o 
   2   4  14        1.66       14.95     52.37 o 
 -21   5  14        6.89       22.32     41.10 o 
 -19   5  14       20.25       20.07     80.70 o 
 -17   5  14       16.83        7.56     28.53 o 
 -15   5  14        3.75       19.24     25.50 o 
 -13   5  14       25.33       23.92     23.92 o 
 -11   5  14       30.19        1.40     27.82 o 
  -9   5  14       97.34      111.48     36.79 o 
  -7   5  14        0.77       41.05     47.82 o 
  -5   5  14       10.17       19.79     44.16 o 
  -3   5  14        2.84       58.94     58.94 o 
  -1   5  14       33.81      121.48     60.20 o 
   1   5  14      121.91      275.62     57.46 o 
 -20   6  14        0.29        9.88     61.01 o 
 -18   6  14       43.47       39.29     29.73 o 
 -16   6  14        5.44       32.13     38.22 o 
 -14   6  14       23.45       19.24     25.61 o 
 -12   6  14       37.31       27.61     29.28 o 
 -10   6  14       50.81       92.54     34.27 o 
  -8   6  14      121.37      110.91    110.64 o 
  -6   6  14       91.03      150.42     43.73 o 
  -4   6  14      215.92      169.86     51.45 o 
  -2   6  14      169.48       67.22     95.04 o 
   0   6  14       27.19       34.08     50.81 o 
   2   6  14        9.02       26.41     63.71 o 
 -19   7  14       42.34       36.36     41.56 o 
 -17   7  14        0.07       14.09     43.14 o 
 -15   7  14       70.99        1.20     49.19 o 
 -13   7  14       54.88       31.90     26.04 o 
 -11   7  14        0.00       10.75     32.89 o 
  -9   7  14      164.13       89.77     43.26 o 
  -7   7  14        0.07       11.54     40.09 o 
  -5   7  14       40.77      111.78     87.66 o 
  -3   7  14      279.71      252.50     50.91 o 
  -1   7  14       62.48       49.50     51.57 o 
   1   7  14       79.03       62.85     55.76 o 
 -20   8  14        7.67       27.71     75.24 o 
 -18   8  14        1.04       29.90     29.90 o 
 -16   8  14       31.42        2.39     26.98 o 
 -14   8  14        0.00       47.85     41.27 o 
 -12   8  14       23.58       48.76     31.33 o 
 -10   8  14      115.65      144.46     56.00 o 
  -8   8  14       33.34       13.86     52.47 o 
  -6   8  14       20.10       31.14     51.36 o 
  -4   8  14        0.57       15.78    100.77 o 
  -2   8  14       44.00       49.97     51.23 o 
   0   8  14        6.80       62.18     48.52 o 
 -19   9  14       12.39        8.73     30.21 o 
 -17   9  14       10.59       33.14     26.86 o 
 -15   9  14        0.01       64.79     64.79 o 
 -13   9  14      264.23      230.90     37.49 o 
 -11   9  14      102.24       73.71     39.08 o 
  -9   9  14       20.30       38.63     69.89 o 
  -7   9  14       46.89       79.73     46.07 o 
  -5   9  14      149.07      128.00     53.38 o 
  -3   9  14       75.14       76.47     94.47 o 
  -1   9  14       52.76       21.59     73.39 o 
   1   9  14        3.24       38.14     48.55 o 
 -18  10  14       30.33        7.19     30.51 o 
 -16  10  14        2.06       52.05     28.39 o 
 -14  10  14        4.68       14.46     30.70 o 
 -12  10  14      429.86      481.88     44.02 o 
 -10  10  14       39.00       91.74     80.09 o 
  -8  10  14      218.50      239.65     81.96 o 
  -6  10  14      108.16       70.96     53.40 o 
  -4  10  14      325.42      419.05     91.26 o 
  -2  10  14       79.06       60.98     49.28 o 
   0  10  14        0.23       73.76     54.45 o 
 -17  11  14        2.40       41.51     41.50 o 
 -15  11  14       52.10        8.08     35.28 o 
 -13  11  14        2.52       10.44     39.36 o 
 -11  11  14       67.67      132.62     37.72 o 
  -9  11  14       28.34      109.33     75.48 o 
  -7  11  14       55.35       85.58     50.50 o 
  -5  11  14        4.62        0.87     51.32 o 
  -3  11  14        7.10       24.62     51.87 o 
  -1  11  14        7.18       11.87     48.52 o 
 -18  12  14        0.26       47.51     47.51 o 
 -16  12  14        0.51       28.25     33.96 o 
 -14  12  14        0.88       21.62     37.41 o 
 -12  12  14       26.55       39.91     39.91 o 
 -10  12  14       53.93       32.44     57.91 o 
  -8  12  14        3.64       41.05     51.63 o 
  -6  12  14        0.00       39.17     47.76 o 
  -4  12  14       21.77        6.69     47.32 o 
  -2  12  14       16.15       37.69     95.22 o 
 -17  13  14       13.95       58.67     34.48 o 
 -15  13  14       38.79       13.17     48.80 o 
 -13  13  14       31.48        3.11     50.13 o 
 -11  13  14       22.94       67.30     54.11 o 
  -9  13  14        1.01       54.81     52.65 o 
  -7  13  14       25.64       15.66     54.21 o 
  -5  13  14      310.80      206.97     58.97 o 
  -3  13  14      376.88      199.50     56.79 o 
 -16  14  14       72.89       36.29     41.99 o 
 -14  14  14       40.92       78.73     41.35 o 
 -12  14  14        0.18       62.78     62.78 o 
 -10  14  14        0.35       82.63     54.87 o 
  -8  14  14       15.14       90.28     80.52 o 
  -6  14  14       55.98       43.31     54.36 o 
  -4  14  14       20.99       82.82     52.39 o 
 -15  15  14        2.65       22.61     40.07 o 
 -13  15  14        0.32       69.97     58.47 o 
 -11  15  14       58.45      155.96     60.69 o 
  -9  15  14       26.16       84.24     55.02 o 
  -7  15  14        9.68       24.96    120.29 o 
  -5  15  14        7.26       42.10     47.20 o 
 -12  16  14        1.25       22.26     61.18 o 
 -10  16  14        4.95        2.41     54.60 o 
  -8  16  14       20.50       32.86     48.91 o 
  -6  16  14        0.87       93.77     43.06 o 
  -9  17  14       20.05        8.61     64.64 o 
 -19   1  15       74.75        9.37     34.64 o 
 -17   1  15       52.36       25.30     30.66 o 
 -15   1  15      698.99      677.84     34.14 o 
 -13   1  15       28.47       30.02     23.58 o 
 -11   1  15      190.83      107.89     64.73 o 
  -9   1  15       14.22        3.30     66.02 o 
  -7   1  15       33.78       18.97     48.55 o 
  -5   1  15      105.18      132.08     90.41 o 
  -3   1  15       33.00       97.26     97.26 o 
  -1   1  15       83.88      267.73     84.53 o 
 -20   2  15       18.59       14.80     37.66 o 
 -18   2  15        0.37       47.29     63.47 o 
 -16   2  15       11.64       36.66     26.24 o 
 -14   2  15       13.73       34.80     34.80 o 
 -12   2  15        0.46       16.08     22.36 o 
 -10   2  15       59.18       22.59     28.91 o 
  -8   2  15       28.20        7.93     41.99 o 
  -6   2  15       26.90       96.63     60.28 o 
  -4   2  15       79.90        6.40     79.51 o 
  -2   2  15        0.00       89.49     73.00 o 
   0   2  15        1.72        5.22     66.49 o 
 -19   3  15        5.72       32.21     32.21 o 
 -17   3  15      117.67       81.18     43.81 o 
 -15   3  15       64.70       21.27     30.94 o 
 -13   3  15        0.42       31.33     22.15 o 
 -11   3  15       56.52       68.17    116.61 o 
  -9   3  15      220.63      210.50     38.21 o 
  -7   3  15       91.66       76.36     51.04 o 
  -5   3  15        2.36        3.21     72.64 o 
  -3   3  15      222.56      352.60     84.78 o 
  -1   3  15       74.70      149.43     64.77 o 
 -20   4  15       12.38       66.63     30.25 o 
 -18   4  15       51.99       43.00     43.00 o 
 -16   4  15       33.60        6.32     23.85 o 
 -14   4  15        5.74       19.88     24.80 o 
 -12   4  15        6.59        7.47     25.48 o 
 -10   4  15      185.71      144.76     35.27 o 
  -8   4  15       61.35       28.26     45.10 o 
  -6   4  15       45.62       95.50     89.72 o 
  -4   4  15        0.16       77.55     61.44 o 
  -2   4  15        0.46       16.43     63.96 o 
   0   4  15        2.61       44.14     57.34 o 
 -19   5  15        1.14       35.65     35.65 o 
 -17   5  15        6.66        3.06     24.50 o 
 -15   5  15        3.63        1.28     23.00 o 
 -13   5  15        0.12        9.39     24.75 o 
 -11   5  15       56.88       19.06     32.17 o 
  -9   5  15       70.28        6.09     45.94 o 
  -7   5  15       55.88       83.77     80.98 o 
  -5   5  15       92.65       66.16     77.07 o 
  -3   5  15      501.72      719.74     74.72 o 
  -1   5  15      279.33       13.47    172.13 o 
 -18   6  15       10.14       31.76     40.24 o 
 -16   6  15        0.86       24.87     22.79 o 
 -14   6  15       43.30       49.01     23.06 o 
 -12   6  15        1.62       29.36     29.92 o 
 -10   6  15       91.04      119.29     36.69 o 
  -8   6  15       46.56       44.84     53.43 o 
  -6   6  15        1.02       20.97     50.23 o 
  -4   6  15       14.25       34.29     92.99 o 
  -2   6  15       30.39        3.06     57.66 o 
 -19   7  15       10.10        5.32     36.43 o 
 -17   7  15       25.30       64.13     29.94 o 
 -15   7  15       10.58       43.05     57.00 o 
 -13   7  15       14.93       23.53     42.68 o 
 -11   7  15       31.92        6.21     38.14 o 
  -9   7  15      115.72       58.99     85.20 o 
  -7   7  15        1.65       26.63     67.08 o 
  -5   7  15        8.50       37.21     55.65 o 
  -3   7  15        2.08        6.50     51.32 o 
  -1   7  15        0.60       11.63     50.87 o 
 -18   8  15       57.43       17.80     25.59 o 
 -16   8  15       11.72        5.88     24.88 o 
 -14   8  15        0.00       12.43     28.14 o 
 -12   8  15       31.87       48.31     36.35 o 
 -10   8  15       38.70        4.07     65.19 o 
  -8   8  15       58.98       37.57     46.54 o 
  -6   8  15       51.92       12.09     58.01 o 
  -4   8  15       35.74       42.27     51.11 o 
  -2   8  15        4.56       13.20     77.80 o 
 -17   9  15        1.98       25.30     45.03 o 
 -15   9  15        4.82       38.71     77.56 o 
 -13   9  15       73.91       42.10     35.66 o 
 -11   9  15      266.81      156.00     46.31 o 
  -9   9  15      164.60      149.79     45.30 o 
  -7   9  15      125.95      102.36     60.45 o 
  -5   9  15        2.45       16.40     67.08 o 
  -3   9  15       36.42       34.34     53.72 o 
 -16  10  15        2.51        5.31     29.18 o 
 -14  10  15       95.62       99.71     76.47 o 
 -12  10  15      170.19      212.17     45.58 o 
 -10  10  15      204.37      220.28    100.99 o 
  -8  10  15       43.44       69.50    123.18 o 
  -6  10  15        9.99       32.38     58.25 o 
  -4  10  15       73.02       70.34     52.44 o 
 -17  11  15        1.76       49.45     56.52 o 
 -15  11  15        5.23       29.62     34.48 o 
 -13  11  15        3.07        0.79     49.92 o 
 -11  11  15        5.69       45.70     45.70 o 
  -9  11  15        0.78        2.99     59.68 o 
  -7  11  15        0.45       56.14     56.14 o 
  -5  11  15       55.72       50.96     76.24 o 
  -3  11  15       39.87       76.27     51.86 o 
 -16  12  15        8.83       51.15     33.01 o 
 -14  12  15       37.45        3.46     41.71 o 
 -12  12  15       27.94       46.96     43.40 o 
 -10  12  15       49.55       53.64     61.81 o 
  -8  12  15       20.29       19.12     51.69 o 
  -6  12  15        0.01       28.29     54.65 o 
  -4  12  15        0.07       82.66     49.17 o 
 -15  13  15        1.48       23.64     50.65 o 
 -13  13  15        0.78       44.33     44.33 o 
 -11  13  15        0.43       62.85     62.85 o 
  -9  13  15        7.22       17.91     63.95 o 
  -7  13  15       72.71       68.80     60.40 o 
  -5  13  15        1.31       51.95     61.52 o 
 -12  14  15       29.31       23.26     62.54 o 
 -10  14  15       25.22       25.66     58.08 o 
  -8  14  15        1.11       13.13     55.49 o 
 -18   0  16     1115.67     1326.19     55.00 o 
 -16   0  16     1791.70     2025.38     55.29 o 
 -14   0  16     1316.34     1232.92     43.23 o 
 -12   0  16      141.62      148.94     35.27 o 
 -10   0  16      146.00       98.42     47.81 o 
  -8   0  16        4.14       25.72     68.58 o 
  -6   0  16       13.92      119.80    100.88 o 
  -4   0  16      281.34      113.66    178.61 o 
  -2   0  16      278.67       79.93    204.27 o 
 -19   1  16       15.27       31.23     31.23 o 
 -17   1  16       51.02       71.08     27.08 o 
 -15   1  16      268.02      295.62     48.20 o 
 -13   1  16        1.77       22.88     22.88 o 
 -11   1  16       53.67       35.28     27.14 o 
  -9   1  16        0.19      105.68     90.26 o 
  -7   1  16       31.58       58.66     64.12 o 
  -5   1  16       16.38      199.48     87.20 o 
  -3   1  16       19.92      182.54    116.32 o 
 -18   2  16        5.83        9.02     26.36 o 
 -16   2  16       67.80       39.38     96.04 o 
 -14   2  16        6.29       20.70     22.62 o 
 -12   2  16       10.76       32.61     43.85 o 
 -10   2  16        3.88       17.16     49.76 o 
  -8   2  16       19.61      123.20     77.58 o 
  -6   2  16        0.71       81.97     78.62 o 
  -4   2  16       31.02       58.53     99.32 o 
 -19   3  16        3.77       59.82     24.37 o 
 -17   3  16       20.55       42.67     49.04 o 
 -15   3  16        9.26       26.21     23.68 o 
 -13   3  16        5.05       12.50     23.58 o 
 -11   3  16        0.06       21.97     31.05 o 
  -9   3  16       79.29       40.59     45.78 o 
  -7   3  16       17.81       23.79     60.67 o 
  -5   3  16        1.03       70.80     85.10 o 
  -3   3  16        5.71       37.39     78.30 o 
 -18   4  16       12.68        9.10     49.12 o 
 -16   4  16       39.49       11.42     29.39 o 
 -14   4  16       14.83        8.17     22.92 o 
 -12   4  16        0.14       17.77     27.14 o 
 -10   4  16       87.42      199.93     40.10 o 
  -8   4  16      107.48      145.54     84.89 o 
  -6   4  16       18.05       68.85     82.77 o 
  -4   4  16       36.64       26.85    108.59 o 
 -17   5  16       16.19       23.25     21.77 o 
 -15   5  16        5.88        1.78     34.89 o 
 -13   5  16        0.00       35.49     35.49 o 
 -11   5  16        4.76       15.38     32.63 o 
  -9   5  16       22.84       72.56     62.20 o 
  -7   5  16       61.94      228.30    168.85 o 
  -5   5  16        1.52       71.13     68.77 o 
  -3   5  16        0.63       68.63     74.02 o 
 -18   6  16        1.97       33.40     33.40 o 
 -16   6  16       49.69       27.90     20.10 o 
 -14   6  16        1.89       25.12     25.12 o 
 -12   6  16       56.70        6.30     70.19 o 
 -10   6  16      116.25       78.89     50.32 o 
  -8   6  16      123.38       54.40     93.14 o 
  -6   6  16       25.22       27.99     80.84 o 
  -4   6  16       25.94       45.31     66.00 o 
 -17   7  16        0.31       14.10     42.52 o 
 -15   7  16        0.59       21.69     24.83 o 
 -13   7  16        2.61        2.36     32.66 o 
 -11   7  16      117.01      101.96     42.05 o 
  -9   7  16       88.73      186.63     60.14 o 
  -7   7  16       17.66       30.87     77.17 o 
  -5   7  16       32.52       79.75     63.93 o 
 -16   8  16        2.01       12.04     24.15 o 
 -14   8  16        5.17       15.75     51.97 o 
 -12   8  16       46.28       40.81     39.25 o 
 -10   8  16      100.08      126.67     58.67 o 
  -8   8  16      231.44      256.48     59.28 o 
  -6   8  16       26.68        0.96     61.24 o 
 -15   9  16        0.59       28.30     31.83 o 
 -13   9  16       10.16        2.27     84.70 o 
 -11   9  16       18.46        6.78     55.21 o 
  -9   9  16       13.07       63.71     49.90 o 
  -7   9  16        6.58       15.37     63.74 o 
  -5   9  16       18.73        9.65    154.42 o 
 -14  10  16       51.53       56.17     42.67 o 
 -12  10  16        0.21       33.37     96.87 o 
 -10  10  16        5.36        2.36     50.73 o 
  -8  10  16       54.07       47.48     67.01 o 
  -6  10  16        4.27       60.87     61.98 o 
 -13  11  16        2.73       97.83    140.78 o 
 -11  11  16       27.97       29.74     47.67 o 
  -9  11  16       81.46        5.39    129.42 o 
  -7  11  16       78.15      252.56     84.33 o 
 -12  12  16        3.34       24.35     45.26 o 
 -10  12  16        6.52        9.54     67.61 o 
 -17   1  17       99.07       26.78     22.73 o 
 -15   1  17       23.15       17.02     34.04 o 
 -13   1  17       48.01        3.75     34.17 o 
 -11   1  17        2.81       16.99     30.67 o 
  -9   1  17        0.94       48.68     50.62 o 
  -7   1  17       14.74      106.61    208.92 o 
 -16   2  17        4.08       25.56     19.13 o 
 -14   2  17        0.01        1.17     21.13 o 
 -12   2  17        7.27       32.08     27.55 o 
 -10   2  17        1.32       75.59     38.87 o 
  -8   2  17        2.32       67.73     67.73 o 
  -6   2  17        0.36       72.54    104.06 o 
 -17   3  17       13.96        0.32     19.27 o 
 -15   3  17        8.79       24.18     20.52 o 
 -13   3  17       15.71       34.88     34.88 o 
 -11   3  17        6.71       72.07     33.17 o 
  -9   3  17        9.04        0.00     52.94 o 
  -7   3  17        1.85      111.22    243.23 o 
 -16   4  17        9.54       34.12     18.94 o 
 -14   4  17       31.80        7.96     23.27 o 
 -12   4  17       21.93       18.08     45.39 o 
 -10   4  17        5.93        7.58     56.93 o 
  -8   4  17        2.73       66.43     70.89 o 
  -6   4  17        8.76      172.73     89.73 o 
 -15   5  17       41.96       39.81     55.60 o 
 -13   5  17        0.27       33.88     33.88 o 
 -11   5  17       49.02        0.76     41.19 o 
  -9   5  17       77.69       65.58     62.16 o 
  -7   5  17       38.47       56.89     84.94 o 
 -14   6  17        2.04       15.20     26.61 o 
 -12   6  17       13.45       89.17     67.18 o 
 -10   6  17        1.12       53.53     53.53 o 
  -8   6  17        2.19      121.94     70.34 o 
 -13   7  17        0.79        5.46     60.07 o 
 -11   7  17        0.86       43.83     93.37 o 
  -9   7  17       24.91       69.71     62.08 o 
 -12   8  17       16.75        8.79     45.65 o 
 -10   8  17       11.01       63.36     63.36 o 
                                                 
